# Supplementary material for: A consensus linkage map of oil palm and a major QTL for stem height
Source: Sci Rep. 2015 Feb 4;5:8232. doi: 10.1038/srep08232 (PMC4316154; doi:10.1038/srep08232)
Supplement: Supplementary Information — Supplementary Table 1 [file srep08232-s2.xls]

## Sheet: Primer seq
A consensus linkage map of oil palm and a major QTL for stem height
May Lee, Jun Hong Xia, Zhongwei Zou, Jian Ye, Bin, Bai, Rahmadsyah, Yuzer Alfiko, Jingjing Jin, Jessica Virginia Lieando, Maria Indah Purnamasari, Chin Huat Lim, Antonius Suwanto, Limsoon Wong, Nam-Hai Chua and Gen Hua Yue
Supplementary Table 1. Detailed information on 480 DNA makers mapped to the linkage map of oil palm (markers labelled with red were used in QTL mapping)
Orginal Order	Linkage Group	Marker	Relative position (cM)	Motif	Primer (5’-3’, forward)	Primer (5’-3’, reverse)	PCR Product Length
1	LG1	EG0968	0	(GA)15	TACCAACCAACCCCAACTTCTC	CACCATCCCTCTGGCTAATGTG	282
2	LG1	EG0897	6.5	(GA)14	GGGGGTTGCATGTGATGTTACTTG	TGCAGCATCCGATAAGCATCCTAC	232
3	LG1	EGEMS0239	13.3	(GAG)8	GATGAACGCGACCCCACCAAGAT	GTGCAACGTCCATAATTTACCCCTGAAA	172
4	LG1	EGEMS0215	15	(GAG)7	CATCGGCAGATCATTCCCTGTCT	CAACGTCCATAATTTACCCCTGAA	125
5	LG1	egAC0106	19.9	(GA)6(GW)4(GT)6	TTGCTTCGCAATAGAGTTATCCTT	CAAGTTGCTGGTTGGTCTTTAGTC	187
6	LG1	EGEMS0138	20.7	(CTT)2cagc(CTT)3ct(CCT)8	CAACGTCCATAATTTACCCCTGAA	GAACGCGACCCCACCAAGAT	169
7	LG1	mEgCIR0874	33.3	(CA)11(GA)18	TCCAGTTGTCGAGTTGTAGT	ATTATGGGGTTATGCTTTCA	235
8	LG1	EG1314	37.5	(CT)12ga(GT)3(GA)6	GGAAGGCAGAAGGAGGTAGGTG	GCGGCGACATGCTTTGACTTTG	241
9	LG1	egAC0140	40.9	(AC)9	TTTTAAAATATTCGCTGCTGACCT	GGTGCTCCAAGACATTTACAGTTC	327
10	LG1	eg3086	45.4	(CT)9	CAGCCCTCCGTTTGCTTGAAT	TTTGCTCCCAGCCTCTCGTCT	148
11	LG1	eg3273	47.5	(CA)12	GACGGCTGGCGTGGTTCA	TCAGCAGTTGAGAGGACGATTC	128
12	LG1	EGS0056	47.5	SNP	CTGCTTGCGAGAGCGAGATT	TAGGGCTGCCAGATTTGAGG	491
13	LG1	EG0461	49	(CA)11	CAAATGAATGTGATTGGCATAGC	AACGGGCAATTTCATTATCAGAG	369
14	LG1	EmS0056	53.5	(TA)12	TAAACCTATTGCTCGTACCAGAAA	AAAGCCGCATTTTAACCAATC	269
15	LG1	eg3247F	57.7	(GA)10	CAAATTCTGGCAGCAAAATGTGC	GATTCCTCCGGTTTCACCATCC	156
16	LG1	EG0877	64.4	(TC)8	TAGCCCGACGACGACCTACCAT	ACTAACACCGTCGAAGCAAATCCA	139
17	LG1	EG0396	65.9	(GA)9	GTAATGGCCATCCCAAGTTCCT	ACCGTCTTTAGAGCCACAGTTAT	385
18	LG1	egAC0065	68.7	(GT)10	AGCCATCAAATAGCACAAGCAACA	GCACTGCCATATCTATGCGTCAGA	373
19	LG1	EG0636	69.9	(CT)11gt(CT)3	CTGGACCCACCCTCAAATCC	GCCGGGCATTGGAAGTAGTAG	356
20	LG1	EG0948	71	(CT)20	CAAACAAGAGTCTATGGCTTGTG	GTATGAAATCATTCGCAATTGTAAC	155
21	LG1	egAC0171	71	(GT)9	ATACGCACAGAAACAACAGAGCAG	TCCTGGACTTTGCCAAGAACTAAT	259
22	LG1	EG0237	71.9	(GA7	GGAGGCCCACCTTAAAGCATCAC	CCCCGTTCGATCTTCCATCCTT	338
23	LG1	eg3207F	84.7	(TC)10	TTTCTAGGGATCCACAGTTTCAC	TAGGGATTGGAGAACATTTTCAC	219
24	LG1	EG0298	85.6	at(GAT)9g	TTAGGGATTGGAGAACATTTTCAC	TGCTTTCTAGGGATCCACAGTTT	221
25	LG1	EGEMS0209	89.4	(CCT)8	CGGCATCCAACGGCTACGA	ACTTGCCCGTGCCCGAGTT	132
26	LG1	EGEMS0122	91.4	(CT)12(GT)5	GCATCTGCAGTCGCCTTTGT	CTTTAACCCGCCACCTTGACCT	343
27	LG1	EG0228	91.4	(CA)6(GA)9	GCCTTAACCCGCCACCTTGAC	GGAGTTGGCGGATTCCACTGAC	264
28	LG1	eg3134F	99.8	(GA)16	CACTGCCGCCACAACCTCAA	TTGGGCAGCTCTTTCATCTGTTTG	280
29	LG1	EG2131	101.9	(GAA)7	GGAATATTTTGGATTAGAGCCTTAT	GACTTCCGCCCTTTTCTTG	392
30	LG1	EgKpSI-F2R2	108.2	(CT)17	CTTGCAAGAAGTTATTACACATTG	TTTATTGTTGGCCTTTCAAAT	389
31	LG1	EG428	111.1	(TC)7	CTAGGTCCGCCACCGTCACC	AGCGGCGACTGCGGAGTG	265
32	LG1	EG0963	115.7	(GT)12	AGTCCAGCCTGACCCACATAG	AACTCCTCTCCCAATAACTCCA	217
33	LG1	eg3104	118.1	(CT)20	TTTGGTCAGTACAATTGTTATGAAGG	ATGCCATTTAGTGCTAGCAACTTTAG	228
34	LG1	EG0921	118.4	(GT)5t(GT)3(GA)8	CAGCTGGTGAAATAAAGATGTTTC	GGCTTACAATGCCCTTCAATAC	290
35	LG1	eg3162F	122.8	(GA)14	GTTAATGAAAGGCTTCCACAGATA	GGCCAAGTTCAGATTAAAAAGAG	208
36	LG1	EG0295	129.7	(CT)8	AGCTCGACAGCCCAACTTATC	AGGGGAGAGGTGGAGATCTTC	321
37	LG1	EG0847	130	(CT)7cg(GT)5	TAGGGGTAGACGAAGCCAACCA	TAGCAGCAGCCAGACCAAGTCA	285
38	LG1	eg3050F	134.8	(GA)3g(GA)3	GTCCAGCCGCGGCTAAATGTAG	ATAACGGGGTGTGGGACGAAGAA	269
39	LG1	EG0601	136.2	(CT)14	CCATTGTGGGGAATCGTTGTTCAT	GTGGGGGAGGGGGATTGTGTT	246
40	LG1	EG2190	142.5	(CT)11	CTCCCATGGCCACCCTTACTTTG	TTTCACCCGCTTCCCAACTCTATTC	342
41	LG1	eg3116	143.7	(GA)8	AGCCAAGAAGGGTGCAGTCTCCT	GTGCCACCCCAAGCCTGTTG	290
42	LG1	EGEMS0168	159.4	(CT)8(GT)5	GGGCCAAAGTAATACCACTAAC	CATATAAATTCATGTGTTGTAAAGA	214
43	LG1	egAC0229	160.1	(AC)7	TTGTTAGTTCTCCGATCTGTTAGG	AAGCCCTCCTCTATTCAAGTAAAC	350
44	LG1	EG301	168	(GA)17	GCAGCTAGTCACCTGAAC	GACGAGACTGGAAAGATG	288
45	LG1	EG0358	169.4	(GT)16(GA)6	CAATGTATATCAAATGCATAGCATG	GTGCATTATAAGGTAAAAGGAGGT	405
46	LG1	mEgCIR0257	170.8	(GA)17	GCAGCTAGTCACCTGAAC	GACGAGACTGGAAAGATG	286
47	LG1	EG1952	174.9	(CT)10ca(CT)2(CA)7	GGGGATTTGGTAACATGCTCTC	CTTTCACCCTTGCCCACATCAT	391
48	LG2	egAC0037	0	(GT)9	ATGCAGCAGAAGAAACACTAAAAA	CCTGAAACTTATATCCCAAAATCC	287
49	LG2	eg3026	11.2	(CT)13	ATGGGCACAAGGCTACTCTAAGAT	TTCTAGGCCAACTGTTGTGTCAA	245
50	LG2	eg3190	12.9	(CT)8	CCCAAGTCAAATTTATATGGTTC	GCCTTTTCGATCGCATCTTA	252
51	LG2	EG2291	14.6	(ATA)3tatta(TAT)6	ATCGGCAGAACTCGGGAATG	GGATGGTTGAATCATTTTCCTATCA	267
52	LG2	eg3075	15.8	(GA)12	CCAACAATAATCCCAAATGAGGTC	TCCCGGTAAGTTTGCTAGTTTGAT	244
53	LG2	eg3338	17.5	(TC)21	CACGCCAAGTTCGTTTCATTCA	CATGCGCTCGAGTTTGTTTTTG	168
54	LG2	EG304	21.3	(GA)14	GGGACTTCGCAAACTGTAGCA	GACGAGACTGGAAAGATG	269
55	LG2	mEgCIR2575	25	(GA)15	GGGACTTCGCAAACTGTAGCA	CGGTGGCGTATGGTGGATT	269
56	LG2	egSNPm275	34.5	SNP	TATTGACAGATCTTCATCTTCT	GACAAAGTAGATCGTTACTT	297
57	LG2	egAC0153	34.7	(GT)9	AAAACACCCCTGACTGAAGGATAT	GGAATAACCCCTCTTTGACAAAAC	339
58	LG2	EG0454	39.1	(GA)16	TGAGCGGGAAGCTAGGAAGAAAG	CCCTCGGCAGCTCAGGTTTG	276
59	LG2	emSNPm275	40.1	SNP (T/C)	AAAGCATTGGATGAATCAGACGGC	GGATCAGGTGATCTATAGCAATC	720
60	LG2	TS1MS73	48.4	at(GAT)9g	CTGACTCACGGAATCCAATGGT	AATTCGCGAACTGATGAGAAGACT	363
61	LG2	EG2062	61.4	(ATT)9	CGTTAGGGGGTGCAGAAACAAAT	TTGCCTCCGTAAACCTCACTATCA	289
62	LG2	mEgCIR3282	64.5	(GA)20	GTAACAGCATCCACACTAAC	GCAGGACAGGAGTAATGAGT	245
63	LG2	eg3139F	64.7	(GA)16	TATATCCAGCTCCTTGAAACCA	AAATCATTTTGAACCTAATCTGAA	266
64	LG2	eg3353	71.1	(CT)20	CAGGCCACATTCATCAAGTCATTA	TGCAGGTGGAAGGATAACTACTCC	391
65	LG2	EG0270	71.1	(GA)12	CCAGTCACTTCGATAAGCAATGG	TGAATGAGTGTTTCTGGCAAAGC	207
66	LG2	mEgCIR3282	71.4	(GA)20	GTAACAGCATCCACACTAAC	GCAGGACAGGAGTAATGAGT	245
67	LG2	TS1MS99	71.4	(CT)10	GACGCCACCGGAGCCAAGGTAAGG	GACGGCGACGGGGCAAAGGACA	362
68	LG2	mEgCIR0793	73.6	(GA)15	GTACTTCGCAACTATTCCTTTTCTT	AGTTGATCGTGGTGCCTGAC	149
69	LG2	EG0608	77.9	(CT)14cc(CA)11	TGTATGCACACGGAACAAGTAGAC	GGATGTGGGTATTTGTTGGTGTAT	263
70	LG2	EG0160	78.9	(CT)9	ACCAGCCCCAGCCCTACCTC	CATCGCCTCCCTGTCCTTCTGT	338
71	LG2	EG0153	82.8	(GA)10	CACGCCTGGTTTCTTAGTTCTTG	TAGCACGGTTAGGCCAGCAAAAG	275
72	LG2	mEgCIR3792	84.9	(GA)23	CAGCACACAAATGACAT	CACCTTTCCTTTTTGTC	150
73	LG3	EG2080	0	(CTT)7	GGATTCCCTTGTCCCAGTTTCA	TGGCATCCATGACCCTTTATTGT	332
74	LG3	EG1989	0.6	(GA)21	CGACTCCAGCTGCCCGTAAG	GGATGCAGCCTCCAGATCC	321
75	LG3	EG1307	1.6	(CT)9	GAATATTATGGGCACAACGAGACG	TAGTAATGCCAGTCGCGCTCTTC	447
76	LG3	mEgCIR2347	4.5	(GA)15	ATTTTGCATGTGTTGAGAGC	CAACCAATTGCACCCTAAAG	153
77	LG3	EG305-1	14.7	(GA)6ta(GA)5	AGCAGGGCAAGAGCAATACT	TTCAGCAGCAGGAAACATC	277
78	LG3	mEgCIR0059	17	(GA)15	TGCAGGGGATGCTTTTATT	CCCTTAATTCCTGCCTTATT	167
79	LG3	egAC0051	18.4	(GT)10	CTTTCCCGGTGACAGTGGAGTT	TGTTGGGGTGCCTAAGACCTG	227
80	LG3	TS1MS93	24.3	(GA)18	TGAACAAGAAGGCGGAAAGAGA	TGCGGGCGAGGAAAGGT	132
81	LG3	eg3335	25.1	(GA)18	TGCATATTGCAGCCCCTTCTTA	AGATGATGAGCCACTGGGTGTTT	301
82	LG3	EG2248	27.2	(GT)6(GA)10	TTGTTAAACCTCCCCGCCTGATACC	TAGGCCAAGTGGCAAGAGTGGTCTC	401
83	LG3	EG0179	27.7	(GA)9	GACACGCGAAGCCGAGAAAGAG	GGCGCTGCATCAGATGACACTC	123
84	LG3	EG0474	41.4	(GA)18	CGAGTTAAGCCGCTCCATCTG	CCTCTCATCACTCCCAGGTTCC	360
85	LG3	EG0354	50.3	(CT)19	CCATTTGAGGGAATTGACTTGTAG	TTACTGTTTCGCTCGATTTGTTTC	145
86	LG3	EG0714	52.8	(GA)14	CAGCGACGACGACGAGGATGAC	AAAGGGACGGACGAAGGGAACAG	230
87	LG3	mEgCIR0882	54.5	(GA)16	TTGATCTTAGACATAACATACTGTA	AAAGCGCGTAATCTCATAGT	145
88	LG3	enSNPn023	56.4	SNP	GAAGTCTTGCTAGCAGCAACTGG	CTTGTTGTGGTGCCACATAGACAC	360
89	LG3	eg3261F	56.6	(GA)17	TTGTCCAAGCCTAGGAGGTGTTTA	AGAACCGGTCATAGAATTTTGTCC	213
90	LG3	mEgCIR2518	56.6	(GT)6(GA)32	GATCCCAATGGTAAAGACT	AAGCCTCAAAAGAAGACC	277
91	LG3	mEgCIR3260	60.4	(GT)6(GA)32	AGGGCAAGTCATGTTTC	TATAAGGGCGAGGTATT	221
92	LG3	mEgCIR2518a	61.4	(TC)14	CTTTTCATAAAACTCTAGCCTCTC	GTTGATCTTTTTGCTCCATCCG	382
93	LG3	EG306	64.2	(CT)7cc(CT)6	GATCCCAATGGTAAAGACT	AAGCCTCAAAAGAAGACC	277
94	LG3	eg3127F	73.1	(CT)13	CCTTAATGTGGGTTGGTGAAAGA	TCCCAAGACAGATCAGTATGGATG	108
95	LG3	EGEMS0112	89.9	(CT)12	GCATCTGCAGTCGCCTTTGT	CTTTAACCCGCCACCTTGACCT	343
96	LG3	eg3274	100.6	(CT)17	GACGGCTGGCGTGGTTCA	TCAGCAGTTGAGAGGACGATTC	179
97	LG3	eg3126F	104.4	(CT)13	TCCCCTTTTCCGCCAACTCTGA	CGAAAAACCCGGTCTGGCACTC	300
98	LG3	EG2206	108.6	(GT)10(GA)8	ATTGAAGGCAACAAAAGATTCTCT	TTGGGTTTAATTTTGTTATGAGTCA	204
99	LG3	EG2262	110.8	(CT)15(GT)2ct(GT)5	TGGACTAAGAGCTGGCACATCA	TACACCTCTTATCCCCTCCTTTCTA	139
100	LG3	TS1MS12	112.9	(CT)10	AGGGGGTGCCTCATGCTATCA	GGACATCTATGAAGGAAAAGGAAGAG	250
101	LG4	EG2194	0	(CA)14	AAGCATTGCAGAAGAAATCAAACTT	TGTCAGAACTTCAGCATTAAGAAAAC	389
102	LG4	eg3154F	4.2	(CT)12	CATATAGTTTCATTCTTTTACTTGATTA	GAGAGTTTATGATATCTGATTACCAT	401
103	LG4	EGEMS0160	6.8	(CT)11	CTTCCCATGCACTGCCTCTTC	TTTGACTTGCCATGAAAATCTACC	167
104	LG4	EG2056	13	(CTT)8	ATAGATACGAGAGGGAGGGAGTTT	GATTCACAATTTCGGGTCAGAGAC	224
105	LG4	EG0206	20.2	(GT)13	AGATTCTGTAATGGGTCCTTGTG	TGCCTTTGAGGTACCTTCCTAC	247
106	LG4	EG0376	23	(CT)14	TCTTGGCTCCCACAACCATTCT	TTCCCCCTGGACAACCATAGG	156
107	LG4	eg3210F	24	(GA)14gg(GA)5	ATATTTATGTATAATGGCGAGCAT	TTTTTAGGGCATCAAGATAGTCTA	157
108	LG4	EG0607	29.6	(GA)11	TACATGGGGCCGACATAAACAGGTT	TGTCCGGATTCTCAATGTCTCACGA	202
109	LG4	EgFAD6-F1R1	35.1	SNP	GAACTTTCCAGCACCAAGGACATA	TTCCCAATGCATAAGAAGTTACAG	290
110	LG4	Eg0293	38.2	(GA)9	TGCCCATAGGTGAGTGGACAATC	CCGCCGCTAAGCAAAGGTCT	175
111	LG4	EG1027	39.9	(CG)10	AAGAAGGGAATGAATACCGACATACG	GTACGCCGACATCTCTTTTTCTTCC	124
112	LG4	EG0442	42.9	(GA)9	GGGCTCAATTCATTGCATGTGTATC	GGGCAACTGAACTGGGTTTGAAC	357
113	LG4	mEgCIR1753	45.6	(GT)21	GCAGGGATTAAGTTTGATAT	TTTGATGTTGCTTCTTTGAT	335
114	LG4	EG0370	46.4	(CT)6(GT)11	CTCTGAGGTTCCATAACTTATGAGTG	TGGAACAATAGAACCCAAAATAGG	290
115	LG4	eg3337	46.4	(GA)24	GCCAACCCTTTAGTAATGACTTGT	GGTTACCCAGCATTTCTTGTTATT	288
116	LG4	egAC0002	46.4	(GT)7(GA)7	ACCAGCGCTGAAACTGTTGTATAT	TGTTACCTTAGGCGGTGGATTAC	393
117	LG4	EG0218	50.1	(CT)16	GAAATGTGGCCTAGGCTTCACC	GCGAACACCTTGTGGTCTTCAA	258
118	LG4	egAC0122	51.4	(CT)9(CA)9	AGCATTTGGAAATTCTCGTGTCTC	TCGCCTTTATCATGATCTTCCATA	231
119	LG4	eg3217F	52.5	(CT)14	ATCTGAGACACCCAACCAACACAA	CATTAGCTACCCATCGACAACCTC	262
120	LG4	EG2124	53.7	(GA)13	GAGAGGGTGCTAATGTGACTGAA	AAGCAAACTAAACTGAAAGGAGAAC	222
121	LG4	EG1302	59.5	(GA)11	AACCGGAAGCAAATAGAACGAG	CCTCCCATCTGTTACTGTGAAC	161
122	LG4	EG0203	61.6	(GA)8	TTTGCTGCCCTAAGGAAGAGTTAC	GCATAGTTTGGCCGTTTGATTTG	251
123	LG4	EG0012	61.7	(CA)10	CGCTAGCCGGCACCGTCTACAT	TGCAAACTGGGGTCACAAAAAGG	269
124	LG4	EGEMS0128	67.4	(GA)14	CTTCGTTTGGCAATTTGTATTTTG	TAGGAGCAAGGGTGACCTGAAAGT	152
125	LG4	eg3148F	69.1	(CT)14	GCGTGAATAAAAGGAATTGTTGAA	TCAGCGAAGATAGAGTCCCAAATA	329
126	LG4	eg3303	69.1	(GA)16	GGTTGGCTCCAAAGGATATAATA	GCACCATCAAGGTGATTAACAT	325
127	LG4	egAC0036	72.5	(GT)11	TGCTGTTGATTTTTGAGCCATTTA	ATGCCCGACAACTAATTTAATCCA	374
128	LG4	EG0519	72.7	(CT)12	CCACAATGGATAGAGTTAGGATTCC	CCTAGCCATAGAGTCATCATCTTCA	272
129	LG4	EG0546	72.7	(GA)12	CAGCCTTAGGTTTCGATGAACTCG	ATTGGCCAACTGAATTGCTTGTCT	361
130	LG4	EG0993	76.5	(CT)8	TACCCAATGCTTACCCAAACACA	TTCTCTTGCTTACGCGTGGACTAC	265
131	LG4	eg3347	80	(CT)7	GCATGGGAGCTCATAGAAGAACTA	TCACATAGAATGATTGGGTCACAA	404
132	LG4	mEgCIR3275	100.7	(GA)17	GAAGCCTGAGACCGCATAGA	TTCGGTGATGAAGATTGAAG	146
133	LG4	EG0460	112.1	(CT)8	CAGAACCGATCCAGAAGCCTAATC	AGGGATGGGAGGAATACTTTCAGG	226
134	LG4	EG2046	122.8	(CA)11	TGTAGCCCAACTCCTCTTAGCA	GTGTGCACGTGTTTGGGTGTA	151
135	LG5	EG1990	0	(GT)8(GA)11	GACCATGGTTTCCATTCTTTG	CTTGACATGAAAGGATACCAC	79
136	LG5	EG0242	1.8	(GA)10	TCGAGAGCGACACCCACACG	CCGCTCATAGCCCATGTTCTTTC	161
137	LG5	TS1MS46	5	(AT)11	TGAGCTAAAATGAGTCAAGTTGGT	TAAGAAAGCTGACCTGAATCAAAG	206
138	LG5	EG309	7.4	(CT)11	GCTTTGTTGCAGTTTGACTA	GTTTAGGATGTTGCGTGAT	210
139	LG5	mEgCIR2427	7.9	(GA)21	AAATGGACTCAACAAACACA	AACTAACCAAAATGGTATATTTA	165
140	LG5	EG1960	9.2	(GA)11	TCGTCGGACCTCAACTCATTTTCT	TATGGGCCCAATCTAGGTGGTCT	214
141	LG5	mEgCIR2813	10.4	(GT)7(GA)11	GCTTTGTTGCAGTTTGACTA	GTTTAGGATGTTGCGTGAT	210
142	LG5	mEgCIR2423	11.5	(CA)10ta(GA)11	TCCAAGTAGCAAATGATGAC	TGCCCTGAAACCCTTGA	342
143	LG5	EG2178	12	(GCC)7	AAGCCATCACAGTTCCACACC	TATAGCGGGTAAATTTTCTTCTGG	256
144	LG5	EGEMS0218	13.8	(CT)12	CCTTGAGCCTTCATCACCTTTAC	TTGACCAGATGATAGCGATAGACC	166
145	LG5	egSNPg053	14.9	SNP	CTGCGCATTCCTGTACGACATCT	AGCAGCCCAGGCAGGATAATG	286
146	LG5	EGEMS0023	17.7	(CAA)6	AGTCGGCAGCACCACCAACT	CAATGCAAAGGGAACTTGAAACC	166
147	LG5	EG2130	18.4	(CT)10	CTGAACCATTAACTTCCCCATCATC	GGGCCTGCTCTGTCCAAACTC	332
148	LG5	EG0246	19.3	(GA)7	CAAGCGGGTGATGGATGCTC	CCACCGTCCTGCACCTCTAC	248
149	LG5	EG2209	21	(TA)9	CCCAAAAGGCGTGACAAAT	ATCGGGCTCGTGCTGAAT	262
150	LG5	EG1993	24.7	(GA)15	TCATCTGTCCCAATAGAGAG	CTAGGATCAACAGAAGTTCG	185
151	LG5	EGEMS0144	37.4	(AT)14	AGGCCAAGCATGTAAAACGAT	GGAGGCAACCAAACCAGAAT	332
152	LG5	EGEMS0190	41.7	(AT)14	TAATATGAGGCCAAGCATGTAAAAC	GAGGCAACCAAACCAGAATGA	338
153	LG5	EGEMS0195	45.1	(AG)2aaggc(GA)10a	GATTTGGGCAGCAGCAGCAGT	TCCATCCTTGGCGGTGTAGGTAA	220
154	LG5	EG0357	50.6	(CT)8	GAACAACAGACTCTCCCCATTCTC	AATTCCCCAGCACACCTATCTCAT	177
155	LG5	EG0117	64.6	(CT)10	CAGCGGAGATAAGTTGATGAATAG	CCTTGGTTTCTGTTGTCTAAAGTG	280
156	LG5	eg3013F	66.5	(GA)22	ATCAAATCATAGGGGGAACAAG	TTTTCGGCACAATTTCTTTATC	259
157	LG5	eg3331	66.5	(CT)12	TTTGAGCGATTGAGTCGGAATA	GGATGGAGCCAAAGTCTATGTTC	288
158	LG5	EG2006	66.5	(GA)18	CACGCCAACAACTTGATCCTATGT	GAGAGGGCCATGAACACTTGAAAC	232
159	LG5	eg310	68.5	(CT)14	GCATCATTGGACTATCATACC	TTGTGAACCAGGGAACTATC	180
160	LG5	EG0467	68.5	(GA)19	TTTGGTCAGTACAATTGTTATGAAGG	ATGCCATTTAGTGCTAGCAACTTTAG	178
161	LG5	mEGCIR2433	68.5	(GA)9	CGAGGTGGTGATGCTTGTCTAC	CCGTGGGCCTTCTCTTTCTA	124
162	LG5	mEGCIR3691	70.5	(GA)14	GCATCATTGGACTATCATACC	TTGTGAACCAGGGAACTATC	181
163	LG5	EG0613	88.2	(CT)6	AACCCGAGAGTCCATTCAGTGAT	AGAGGGAGAGGGAGACAAGTGC	152
164	LG6	EGEMS0043	0	(GT)14	AATGTCATCCGGCAATTATCAGGA	CTTGCTATCCAACTGCAGTCAGAGTC	173
165	LG6	egSNPp010	4	SNP	TTGTCTAAAATGCCCGAAGAAGTC	TTGTTCACATGCTGATTCACATCT	291
166	LG6	EG2211	7.7	(CA)5(GA)13	CAGGGTGTAGAGGAGACGTAGAGAT	GTAGCATCGACCATTTCAGAAGAG	150
167	LG6	mEgCIR0783	9.5	(GA)15	GAATGTGGCTGTAAATGCTGAGTG	AAGCCGCATGGACAACTCTAGTAA	296
168	LG6	eg3200F	12.1	(CT)17	GCCCCCTCCAACCTTATCCACTCG	GACGGCCGGCCGGAAGGAGAG	186
169	LG6	EG0362	15	(GA)15	ACAAACTGAAATGATAACGAACAG	GCTTAGGGCTAGCTTTGTAGAAT	312
170	LG6	EG2224	18	(GGA)7	TGGAGGGCATGACTTACAGACAGC	ATCTCCTCCTTTATTGCCGACATCC	360
171	LG6	EG2296	19.6	(GAA)7	AAACCGGCGTCGGCTTTTGTGCTC	GCCGCTAGGGTTTCGCGTCTGCTC	355
172	LG6	EG0724	22.1	(GA)4gg(GA)9	GTTTCGTGGCACCCTCATCAC	CGTCTGACCTACGTTGTCTCG	268
173	LG6	EGEMS0127	23.5	(CT)8at(GT)11	CTTGCTGTTTGGGGTATTTGATGAG	ATGCGATAAGACTACCACTTCCTTCT	193
174	LG6	EG2156	27.4	(AT)11	TCGGCTGGTCTTCCCTGGTCTC	ACCGAAATGCCGATCCACTGCT	188
175	LG6	EG0589	30.4	(GA)14	ACCAGCTCCACTGACACGTAACACC	CTGGACCGCCTATGCCCTCATC	132
176	LG6	TS1MS86	32.9	(CT)9	ACACGCACACAGAGAGATAGAGAG	CTCGATTCGAATAGGTAGTCACTG	186
177	LG6	EG2126	33.2	(AC)10(AT)5aaag(AC)7	TCGGATAACTTGTCATGATGATT	GATCTGTGGTCCATGCTTAACTA	352
178	LG6	EnS0040	35	SNP	CCTTCCAGCCCCCAACTATCCTT	GAAGCACAAACTTGGTTGGTAAAC	389
179	LG6	EGEMS0298	35.5	at(GAT)9g	CACAAGGCCAACCAACAGAAGC	AAAGGCAGCGCATCTAGGTCATC	221
180	LG6	EG0987	35.8	(AAT)8	TCACTTGCACAGTAATGGAATGTC	CCAGGGAAGATATGTTGTCGTG	329
181	LG6	egAC0063	37.9	(CA)9	GCCGAAAAGCATAGGAAGTGAT	TCCGCATTTTATTGTTCATTGG	446
182	LG6	EG0501	39.4	(GA)7gtgagt(GA)5	TAGGTGCCGATATGGATAGTGATAC	GTGGCTTGTGTTCATCTCAAATG	279
183	LG6	eg3342	39.5	(GA)5aa(GA)4	ATGCCGCCACCCCTACTCTC	AGGCCCTGTCTAGCTGCTCAAAT	325
184	LG6	EG0666	40.4	(CT)7(CA)8	GCTTCCGATATGTGTCTACTCTCC	TGGATGGGGATCAAAGACTATTAT	244
185	LG6	mEgCIR0195	40.7	(GA)21	CCCACCACCCCTAGCTTCTC	ACCCCGGTCCAAATAAAATC	255
186	LG6	EG2090	42.6	(GCC)8	CAGTTCGCGCAGGTCTTCA	GGAGATCCCCCACCCAGAT	148
187	LG6	TS1MS64	43.9	(CT)10	CAAGGACCACCTCGCAAGAAAGTG	TGGCCGAATCATAGCATTGTCCTC	176
188	LG6	EG0417	49.7	(CT)14	ATCGGCAGACATACGACCAGAGG	ACAGGGGAAGGACAGGGAGAGG	240
189	LG6	EG0286	50.8	(CA)7	TGTGGCCATTGATTTAGATTAGTC	GGGGCTTATGTATTTATTCGTTG	143
190	LG6	EG0956	51.8	(GA)11	CAATAATCCCAAACAAGACCTAAG	GCAATCCAAGTTCTAACCATTAAC	290
191	LG6	TS1MS104	53.6	(GA)17	GTTCCCTGACCATCTTTGAG	GTCGGCGATTGATTAGATTC	258
192	LG6	EGEMS0173	56.6	(ATT)3act(ATT)5	ATGTGATACGCCATAACAGAGC	AAGCCATAGAATATTCCCTTATCTC	307
193	LG6	EG2017	57.8	(AT)11	CTCCACGCGTTAAATGAAATGGTA	ATGTCACAAGAGAACGTGAATTGTC	264
194	LG6	egSNPg012	58.2	SNP	AAGTGGGTAATGATGAACCAAGAT	AGGACCCATCCGATATAAGTTACA	796
195	LG6	eg311	59.5	(CT)17	GTTCCCTGACCATCTTTGAG	GTCGGCGATTGATTAGATTC	240
196	LG6	TS1MS23	72.9	(CT)11	TTTTGCTGGATTTCCTGGTAG	GAAGATGACATGTAAAGCCAACA	162
197	LG6	egAC0005	72.9	(CT)8	TCTCTTGCTTACGCGTGGACTAAC	GAGAGGAGGGGAGACAGATGGAT	273
198	LG6	EG2323	72.9	(CTT)10	GATCCACGGTCGGCAGAAGTA	TTCACCTCAGAAAGGCAGAACAAC	364
199	LG6	EG0162	74.9	(GA)14	CAGCGGAGAAGAAGGAAGAAGATG	AGCCATGAGATTTCAGCCACATTTG	397
200	LG6	EGEMS0049	76.8	(TC)15	AGGATTTAAAGGCAGGTCATCA	TTATTAGTTGGCTTAACCCATCAA	241
201	LG7	eg3012F	0	(GA)18	AGAGCGACCACAACATGTCATTAG	TCAAGGTACCAGATCGGAACACTA	312
202	LG7	EG0674	7.1	(CT)18	ATGTGCTTTCCTCGACTTTTCTTC	ATACCAAGCTCATGTGGGCTATG	352
203	LG7	mEgCIR0894	14.1	(GA)18	TGCTTCTTGTCCTTGATACA	CCACGTCTACGAAATGATAA	186
204	LG7	egSNPg043	16.8	SNP	TCATGAAGCCCATCAAACTATA	TTTACTGCATAATCATCTCCTGTTT	787
205	LG7	egSNPm052	18.4	SNP	TTGCCGTGGCAGGTCTATTGAAT	TTGCGGTAGTTCTTTGACCACTCTT	895
206	LG7	EgDH-F1R1	20.2	SNP	GTCGCTCGCAAACCCTAAATCTC	AAACGGGAACCGATGAGGTAAAA	801
207	LG7	EGEMS0294	20.5	(CT)14(CA)10	TGCAAAACCAAGCAGATACAGT	TTGGGAATTCAAACAATGATAACA	240
208	LG7	EG0232	21.1	(CT)7caaatgggat(CT)7	ACCAACACCCATGACAGAAG	GGAAGGCCTTGTTACAAATG	139
209	LG7	egSNPg327	24.1	SNP	GGTATCGGCAGGGCTAGTAGAGA	GCAAGACCTCACCTCGAAACTTC	440
210	LG7	EG1332	24.1	(TC)11ta(TC)4	ACCCTCCACCGGTCCTAAAC	GGGCATGCAACACGCAAAGT	179
211	LG7	mEgCIR3389	33	(GA)17	GTCCATGTGCATAAGAGAG	CTCTTGGCATTTCAGATAC	93
212	LG7	eg3248F	37.1	(CA)5a(CA)4	CCCACCCCTTCCCTCTC	GCCTAGGTGGGTTCTTGTGG	106
213	LG7	egAC0146	39.9	(CT)7(CA)10	GAGCGAGGATAAGGTTAGACAGTG	ATCGGTCAATTGTTTCTCAAAAAG	188
214	LG7	TS1MS28	41.6	(CT)14g(CA)10	GATGCATCATTGATTTCCACTAG	TGTTTACAAAAGAATCATTTCTTC	162
215	LG7	EG2135	46.2	(TC)11	CTATCCCCGATCCGTAAAACCAT	AAACCTAGTTGGGCAGGCTTGAT	262
216	LG7	TS1MS63	50.9	(GT)8(GA)14	CTCGCTTACAGCCCTTTCTACTTC	TCCAGCAAGCTTTTTGACAGG	180
217	LG7	EgKAR-F1R1	52.1	SNP	TGAGCCATCAAAACATAGAT	ATCCTGCTGCAGATTACATA	338
218	LG7	EG0517	57	(GT)7(GA)9	GCCATTTTAGTTGGAGCTCATACTC	TATATCAATGCTGGCAAGGCTAG	237
219	LG7	EG1983	58.3	(TC)9	CTGATGAAGGTCTAGTACAGG	CCACTTGAAGACAGAAGAGC	188
220	LG7	EG0848	58.9	(GA)12	AGGGTGGAGAGGAATTGAAAGGAT	TCTAACCAACACGCGCAACATC	370
221	LG7	EGEMS0072	60.3	(GA)9	CTTGCCGTTGGTTTAAGACTCCAG	TGATGAGGCCGAAGTAGATGATGG	219
222	LG7	EG0I	61.9	(TC)12	CAGCCAACTGTGATCACTACTGTC	CAAAGGTTTGCCCTATAAGGAAG	234
223	LG7	egSNPg055	62.4	SNP	TGTCGGAGTAAGACGTGCTATGAG	CTGGGGTCTCTTCACCTTCAAAT	436
224	LG7	EG2199	65.1	(GA)12	TTGTATTAGCCGCACCATTTGAAT	GACTTGACCAGTGGCTGTGAAAAG	466
225	LG7	EG0070	70.4	(GA)14	TCCTATTTCATGCCTGACACATCC	ACTTGGCAAGAAGGGAAGGAGAC	235
226	LG7	TS1MS101	70.4	(GA)19	CATGCACGTAAAGAAAGTGT	CCAAATGCACCCTAAGA	177
227	LG7	EG0992	70.4	(GA)7	CTGGCGGGTCCCAAATTGTTACT	GGCTTAGGCTTGCCGGAAAATCT	198
228	LG7	TS1MS41	71	(AG)12	AGGCCCCCAGCCAGGTTATTA	TGACTTGACCAGTGGCTGTGAAAA	134
229	LG7	EG0380	71.6	(GA)16	CGAACTATCGGAGTGGTGATGAT	TATTGCATGTGAAAGTTCTCTCCC	297
230	LG7	EG0566	73.5	(GA)9gg(GA)5	TGCAAGTTGCGAGACTACTACTGAG	TAGGCCCAAGAGACATGTATGATAG	379
231	LG7	EG0225	75.8	(CT)7cc(GT)5tt(GT)4	CTCTCCCGCGCCTATAAATGAAG	GATCGGAGACTCCCAGCGTTC	349
232	LG7	mEgCIR2813	79	(GT)7(GA)11	GCTTTGTTGCAGTTTGACTA	GTTTAGGATGTTGCGTGAT	210
233	LG8	EGm9	0	SNP	AAAAATGGGATGCGTCGTGATTG	AGGCCCTATTTCTGCCCTGACTTC	322
234	LG8	egSNPg258	6.5	SNP	GATGCGATAAATTTTGCCTATGAG	GTCGTAGCAGGAAAGAAGACACAT	756
235	LG8	EG0360	8.6	(CT)15	TCACCAACGGTTTCATTTTATATC	ATGCAGTAATTAGGCCAGGATG	286
236	LG8	eg316	13.7	(GA)20	ATGCATGTGATTTTATTAGGTGAGA	CGACCCTCAGTCAATCAGTAAG	143
237	LG8	mEgCIR0555	16.3	(GA)18	TACCATCACTGACCAATAAC	GTCTTTCTTGCTAACTACAC	226
238	LG8	eg3016F	16.9	(GA)4ca(GA)3sa(GA)8	TTGCCAAACTTGGGAGGAGTGT	CGCTGCTGTTTAGGAGGGAAGTA	177
239	LG8	EG2164	20.8	(CA)7tgt(AG)11	CAAAACTATGCCGCCCATCATCT	ACATGCGCACGCACACCAA	356
240	LG8	EGEMS0150	23.3	(AT)11	CTATGCATGCGCTGATGTTGT	TGCTCCGTTACCATTTGATAAGTT	148
241	LG8	EG0227	25.8	(CT)10	TAAGGGTCCGGTTTCTCCC	AAGGGATGCCAACAAAGGATT	144
242	LG8	eg3250F	29.3	(GT)16gatt(GT)6	AATCCGCATGCTATATCAAATA	TTAATTAGGCTTGTCAAACTTTATC	194
243	LG8	eg3242	29.6	(CT)18	TGTGATGCCGACTGATTTTGAGT	AACCTAATGGCTCCGATTGAAGAT	374
244	LG8	EGEMS0231	34	(TTG)8	ATTTTAGGCTGGATTTCATTCTTC	AGAGGGCTTCTCAGTCTTACAAAC	109
245	LG8	mEgCIR0246	35	(GA)19	GGTAAGAGATGAGATGGGTTGTC	AGGAATTAAGGGTTGTAGGTGAA	272
246	LG8	EGEMS0281	37.1	(CT)17	AAGGCCATTGCATATACGGATAGA	TAGCCAACATGAGCACCATAAACA	222
247	LG8	EG2089	40	(AG)7	AGGCCGATTCCGACGACTAC	GCGCGAGGAGACGGAGAC	369
248	LG8	egSNPg228	40	SNP	GTGCGGTGCTACATATGAGATTGA	ACTGCAAGGCGTGGTTGTAAGA	336
249	LG8	EG0504	41.8	(GA)10	CGGAGTGGGCCTTCTAGTTGAGC	CTCTGCCGTTCTCTAATCCCTCCAT	269
250	LG8	mEgCIR3684	41.8	(GA)19	CCCTCCCTGCTACCTTCT	TTATGTGAGTGCCTTTGATG	213
251	LG8	EG0931	43.1	(GT)17	CTTTCTCTTTTCCGCCACAAATG	TGATGATAGGGGGATGTAGTTCTC	269
252	LG8	EG1015	44.1	(CT)6	TGCCGGGTATAGGCGTGTTGA	TTCTCACCGGGCACAGACTGC	180
253	LG8	EG2180	45.8	(TC)12	GGTTATTTTGCATTTTCCCATCAAC	GCTCTTGCCCCATAATGAATCTG	118
254	LG8	eg3009F	48.7	(GA)4	CGGAAGTCAATATTGGGCATTAT	CACCCGGTTCCATTCAGTTC	418
255	LG8	eg3288	49.8	(CT)20	CAATCAGTTGAGTACTAGATGAAAAC	TTAAACAGAAACCATGGTAACATA	243
256	LG8	EG2094	50.4	(AT)13	TGAATACCGTTTGATCACTCATA	ATCCGTCAGAACAATTTTGTG	313
257	LG8	EGEMS0213	52.8	(GA)14	CGGCCATTGCTCGCTGTC	CCGCCTCCGGATCTCAATC	96
258	LG8	EG2106	53.3	(AT)13	TCTGAAAACACACCCACAAACTTA	GGTTATCGATCCGTCAGAACAAT	221
259	LG8	EGEMS0154	60.7	(CT)8	TCCCCCAGTCCGTATGCCAAGAA	CCTCAGGGAATTCCGAGCAGTTGA	220
260	LG8	mEgCIR0163	60.9	(GA)23	ATGCATGTGATTTTATTAGGTGAGA	CGACCCTCAGTCAATCAGTAAG	143
261	LG8	eg315	62.7	(CT)12	CATATAGTTTCATTCTTTTACTTGATTA	GAGAGTTTATGATATCTGATTACCAT	401
262	LG8	EG0506	68.9	(CT)17	GTTGCGCTTATGTACAGAGCTGAAG	CTGGCCGCAGATATTGCTATGTG	234
263	LG8	eg3306	69.4	(GA)18	TGCACGCAAAGCGAAACAAATC	GACGCTGCACCTCCTCTTTCAAGT	173
264	LG8	EG1959	69.9	(GA)12	TCTGACATTGAGAAGCAAACATA	AGATTCTTATCAAGGGGCTTTAT	361
265	LG8	EG1012	78.7	(CT)10	GCCTGGGGAGGGAAAAGACCT	CTCCCCGTGCTGCTGCTACC	247
266	LG8	eg3192	78.9	(GA)19	GCATGTGGTGGAAATTACAACCTA	AGGGGTAACATAGCTGTGAAGAAA	177
267	LG8	EGEMS0029	80.4	(TA)8	ATGAAATGAAGCAAGGTGAT	ATATAGGTGCCATTTAGAAGG	201
268	LG8	eg3135F	81.7	(GA)8	TTTGGGTGATGGGGACATAAAAAG	CTTCTGCCCCTGGATCACTCCT	293
269	LG8	mEgCIR3427	83	(GA)22	GAGGGGGTTGGGACATTAC	TAGCTCACAACCCAGAATCTAT	185
270	LG8	EG0189	92.9	(GA)13	CGGGATCGCTTGTTGCATCTAG	GACGCGCTTCCACGTCATTG	228
271	LG8	eg3312	92.9	(GA)23	ATGGCAGGGTAATGTCAAAGTC	ATCGCATAGAGGAAATCGTCAC	179
272	LG8	EG0985	98.5	(CA)8	TTCTATGCACCTGGATGTTTTCTGT	ATAATTGGTGGAATTGAACAAGTTGG	225
273	LG8	EgPDH-E1b2-F1	102	SNP	CCTGCTCGACCCCCTACAATG	TCCACCGCAGCCACAATCTG	521
274	LG8	EG2168	103.9	(TC)11(AC)10	ATATCGCATTCATGCATCTTGGTG	CTCCCTGTTCTCTTCAACCCATTCT	316
275	LG8	EG2083	108.5	(CAA)7	CCTGAATACCCTTTGTGCTTTAG	GGACCCTTTTTCCCGTTTGC	316
276	LG8	EG0129	109.2	(GT)7(GA)2gc(GA)7	GAAGAACGGAGCTCGCCAATG	AATGCCGCGTTTCCCGACAC	188
277	LG8	EG2109	111.7	(TA)11	AGTGTGCTTGGCGTTGTTCTGT	ATTTCATTCGCATAAGTTCCTTGGT	419
278	LG8	TS1MS103	114.7	(GA)13	CTTGACAATACCCTGAGTAGTAG	GCTGTGCCTATCGGACTT	185
279	LG9a	EGEMS0111	0	(CTAT)8	GCACTTGGTTCAATCCTTCTCTG	ATAGCTTTATGTGCACCCTGTGAG	281
280	LG9a	EGS0014	4.2	SNP	TGCTGCCAAGTACATCACGAGAAC	TGCCGCAAAAAGGTGTACCATAGT	1074
281	LG9a	mEgCIR0844	4.2	(GA)19	GCCGTTCAAGTCAATTAGAC	TTTGGGAGCAAGCATTATCA	240
282	LG9a	EGEMS0279	4.2	(CCT)3ct(CCT)8	CACGCGATCTGCGAAAGGAT	AGGAAGGCCTCCAAGAGACAGTCC	211
283	LG9a	eg3219F	4.2	(GA)17	GATCCCATGATGTTGGACA	CAGCGACTTGCCTCATTTC	212
284	LG9a	EG0190	4.2	(GA)9	TGCCATGTTAGGTGCCAATCC	TTCCCACCATGCTTCCCTTCA	249
285	LG9a	mEgCIR3755	4.2	(GA)17	CGAAGTTGTTGGACATG	TTCCATCACAGGAGATATAG	152
286	LG9a	EG0207	4.2	(CT)10(CA)7	TTAGCGAAAACAAGGTAAGACA	AATCATCCAAACAAGTCCTAAAG	198
287	LG9a	mEgCIR3745	5.7	(GA)18	GGAAGTCTTGATGTTGAAAG	ATCAAGCAGTCGCATAATAC	273
288	LG9a	mEgCIR2332	6.4	(GA)14	GAAGAAGAGCAAAAGAGAAG	GCTAGGTGAAAAATAAAGTT	204
289	LG9a	EG0096	9.1	(GA)9	AAATGAGGAGAAGGGGATGAAAG	CGAAAAGGACAAGAACTGGAGTC	154
290	LG9b	EG0271	0	(CA)8	AGTATTGCCCGCCTTGTGATC	CATACAGCCAACGGATGAAAATC	210
291	LG9b	EG0143	2.6	(CT)16	AACCATATCCTGCAATCCACAAAG	CTTGCCAGCAATTAACAGCACTC	352
292	LG9b	EG0981	4.3	(CT)18	ACAAGGCGGCTGCAAGTAGTTG	TAGTCCACGCCAGTTTATGTGACA	284
293	LG9b	EG0653	54	(CT)15	TTCCATGCATACTTGGTGCCTATTG	CAGCACCCCAGTTCATTTCAACAAG	305
294	LG9b	egAC0236	6.7	(GT)10a(AG)4aa(AG)7	TTCCATTTTCAATCCGGTCCATTC	CAGCATGTGCTCCCCAGGTAGAT	261
295	LG9b	mEgCIR2224	6.7	(GA)17	TGGGGATGGGGGAGCAG	TCGCACCGCCTCCTACC	105
296	LG9b	TS1MS33	10.3	(CT)13	GTCTCGGAGCTTAAGCAGTTACAT	AAAGGCTTCAAAGCAAGTCAATC	291
297	LG9b	EG0076	26.8	(GA)9	AAGGCGTGAAGAACAGGGATAC	CACGCGATCTTCCAAGTAAGC	258
298	LG9b	EG2234	26.8	(GT)11	AGGGGCCCTCAAGTTTTGGTCAT	CATTTTGCGGTCCATTCTAAGGTCC	404
299	LG9b	EG0548	27.9	(GT)7	GAAGCGTCCCATTCCATGAGA	ACTTGTAGAAGCTGGTGCCCTTG	315
300	LG9b	EG1324	28.8	(CA)8	CCACGCACTTGCAATGAGCAC	TGATTTATTGGCACGGGAGTTGT	277
301	LG9b	EG1956	33.5	(CT)11	GATCCCTTGTTATTTTTGTCTTTACC	AATCAAGGGTGCCAATTGTAGAAG	214
302	LG9b	TS1MS38	36.6	(GA)10	GTTTCGGGTTCTGGGAGTCCTC	CTAGACAGTGCGTGCCTCTCAGC	333
303	LG9b	eg3054F	38.6	(GA)11	GCCTCTAGCCTCCTTTTTCTTT	TCACCCCGTTTAACACATTTTC	208
304	LG9b	eg3130F	42.1	(CT)8(CA)6	ATCGCTTGTTGGTTGTGCTATG	TCCACCGATCCAACTGTATGTT	199
305	LG9b	egAC0007	51.4	(GT)8	TGGGATTCGAGTAACTTTGCTGTG	TTGCCCCCTTTTATTTTGTTTCTC	356
306	LG9c	EG0567	0	(GA)17	GTGGCCTCGCTACACAAAGGATAGG	AAGGACGGATGGTGACTTCTCCAGC	302
307	LG9c	EG0219	21.1	(GT)10	TGAGAGGCAAAATTGGACGAAAG	GCCCGACATCCCTCTATTCTC	263
308	LG9c	EG0243	4.2	(TA)3(TC)8	ACCTCAAGACCTTCAATGGTTTTC	CTTGCGGAGATCCTTTTTGATG	362
309	LG9c	mEgCIR3747	17.1	(GA)8	GGAAGGGGGAGGGATAGAGA	TCACGATCCTTTGTCGCTATT	134
310	LG10	mEgCIR0825	0	(GA)21	AGTGAGGTATGGTTGATTAGGA	TATTGATAGCATTTGGGATTAG	200
311	LG10	EGEMS0161	4.3	(GAT)9	GAGGCTGTTCAAGTGGATGATTTT	TTCCCCAGAAAGAATTCCAGTCT	180
312	LG10	egAC0266	6.6	(GT)11	TGAGAAAAGAAGAGGAAAGGTGTG	TGGTATAGCCCGATATTGTTTAGC	230
313	LG10	EG2159	8.5	(GT)11	TTGAGAAAGAAAAAGAGATGTGGTC	GTCTTGGTTTTCTAGTGGTGGTGT	226
314	LG10	eg3062F	11.3	(GA)11	ATGGGCATGGGAGCAAACA	GATCGGCAATGTGGTTCATCA	218
315	LG10	EG0854	13.2	(CT)11	CTCCCCCTTCTACCGTGTCCAC	AAATGATGGGCAGCGGTCCTAT	283
316	LG10	EGEMS0287	13.5	(TA)11	CCGGAGCTTCTGGGACAAA	AGGCGCCCTTTATTTCTCAAC	144
317	LG10	EGEMS0267	14.6	(AGG)7	GCGGGATCGTCGAGTCCTT	CTGAAGCGTCACCCTCCTCTTAGT	194
318	LG10	EG2216	20.6	(GC)9(GA)6	ATGAATGCCTGCATACAAGGAGAAG	TAGAGTATTGGCACTGCGTTGTTTC	308
319	LG10	EG0668	23.8	(GA)13	AATCCCGTGCTATTTTTGAATCACC	TCTTCCCGGCCTCTGCTACCTGCTC	397
320	LG10	EG0234-1	23.8	(GT)7	CAGACCGATGTCCTCCTATGAAGC	CTTGCTCGCTCGCTCGCTACTC	102
321	LG10	TS1MS070	24.8	(CT)11	AAAAAGGGTGGTGTTCATCTAA	TACCGTTCAGCCATTTCCTT	273
322	LG10	EG1316	29.5	(CT)9(CA)8	CTGCTTGCGTGCTTCTCCATTC	TTGGGTGGGTCTTCATGTCAATCT	316
323	LG10	EG0949	32.4	(CT)18	TGGTCTCATTAGTAATCAAGCATC	TGTAATCAACAGACAGGAAGAGAG	181
324	LG10	EGEMS0067	34.4	(ATAC)10c(ATAC)3	CCAGGAAAAAGGCATCTAAACATA	TTGCTGCAAAGAATAGAAAATGATT	204
325	LG10	EGEMS0184	37.9	(AT)24(ATTT)6ct	ATAGTGTCAAGCGAAATACCTT	ACAAATATCAACCACGAAAAA	223
326	LG10	EG0297	39.3	(GA)10	ATTCCGTGTTAACCCATGTTCACC	CTCCTCTGCGGTTCTTTGGATTC	235
327	LG10	EG1306	40.4	(CT)14	TTTCCCCTACATGCCTCTCGT	ATTGGCCATCTATTTGCTCTCC	417
328	LG10	EG0033	43.5	(GA)14	CAAAGATCCAGGGAAAACTCATT	ACTAGGCCAAACTGGACTTTCAG	303
329	LG10	EG2087	44.2	(TTC)7	AAGCCGCTTCTTGATCGCACTA	GAAGTCCCCAATTACGGTTCGTC	201
330	LG10	eg320	44.5	(CT)17	TCGTGGTGGGGTGCATTC	GGGTGGACTTGGATCGTACT	186
331	LG10	EG0255	44.6	(GA)14	GATTGGCCTGGCTCTCAGAAGC	CCAATCGCGACCGAACAAAGTC	400
332	LG10	EG0128	60.7	(CT)10	AAACCCACCGGAAGCACTCAAC	ATCGGAGCTCACCTGGCTAACC	196
333	LG10	EG0036	66	(GA)6	ACCGGCTGTGGCCATAGGTTAC	ACCAATCCAGGACTCCACACCAG	351
334	LG10	eg3151F	69	(GA)19	AACCCGACCCTTGAAGACTGTC	GTCGGCTAGGGGTTGACTCG	371
335	LG10	EG0882	85.1	(CT)4cc(CT)6	TGGCATGGGACGTGATGGAGT	GCCGCAGCACATGGACAGG	367
336	LG11	EG1943	0	(CT)11	ATCAGCGCACGTGCCGACTAT	CAAAACCCTAACCCTACTGGAAG	241
337	LG11	EG0067	2.2	(GT)12	ATGATCAGGCCATGTTAGTTCT	ATTGACAGCTATACAGGGTAAGA	269
338	LG11	eg3265F	2.2	(GA)16	GTAGCAAAGATGCCCAGAACAG	CTTTCATGCTACAAGGCAGTCTT	145
339	LG11	EG0239	2.2	(GA)15	CACAGACGTTCCAAACAAAGAGGA	ACCATAAAACGGCCGTTACTTGTTC	300
340	LG11	EG2311	6.5	(TTCT)6	TTACTCTATATGGGGGTGGCAGTTT	AGGGCAAAAGAGTGAAAGGGGATAG	426
341	LG11	emSNPm246	11.1	SNP	CTTCCTCCGCCCTCAGATTCT	GACCGCATTCCACTTTGACATC	708
342	LG11	egAC0058	16.9	(GT)8(GA)10	CAGTAAATGGGCGTCGGTTCTT	TTCCCCTTGTTTTTGGCTTGTG	207
343	LG11	EG2132	20.2	(GA)7	GCCATGCCGGAACGAGACCTC	CCCCCTCCTGCCCCATTCCT	244
344	LG11	EGS0026	22.7	SNP	AAGGGGGAGCCTGTGGAT	GGACCGGCGATGAAGTGT	516
345	LG11	eg3155F	23.2	(CT)6cc(CT)9(CA)5	CTGTGTAGTAGCGGTCTTTGATGAAG	ACTCGTAGGTGGCTTACAGTTGTGT	224
346	LG11	EG2213	26.4	(GT)11	TTCTCATCCTGCCCTCAATCCAT	TGGGCACCATGATAGTCTCACAAA	435
347	LG11	EG2044	26.6	(TC)10	CCGTACATAATCATTTATTATTCG	GATCGAATCAAGAATTTATAGAAG	410
348	LG11	egSNPg027	27.8	SNP	TCACCCCATTTATGGATGAGCAT	TGGTGCCACATAGACACGCTTAG	362
349	LG11	EG1946	29	(TCC)8ttc	AGTCAGCCGGCAATACGGTTTAG	ATGCTCCTCAGGGACCTCCACA	180
350	LG11	EGEMS0243	30.2	(TCC)9	CCGGGGCCGATGAGATACCT	CACCGCATACAAGCGTCATCAAA	335
351	LG11	EG1028	30.4	(TTC)7	TATCTGCCCCCTCCTTTACTGCT	TAGTGTGCCGGTTTCGCCTACT	365
352	LG11	EGEMS0263	31.9	(CT)10	GTCGGCGCCCTGGAAGC	CTGCTCCGAACGTCCGTATTGAT	268
353	LG11	EgPTE-R2	32	SNP	TTTTCAGGCAGAACTTTTCCATC	AAGGCCCTATCTCTGCTCTGACT	2113
354	LG11	EG0187-2	33.5	(CT)7	GGTCCCTATCCAGAGCATCTAC	GGTCCAACCCAAAGCCATAAG	88
355	LG11	eg3272	33.5	(CT)19	TCTGGCCTATGTTGGGTATGG	AGGCCAAATGAAGGCTTGTTAT	272
356	LG11	eg3344	33.5	(CT)15	TTGAGTGTACGTCCTTCCTCTATT	ATCTCCCTCTTGCATATTATCAAA	338
357	LG11	EG0927	36.4	(GT)9aa(GA)9	TCCGGATAGAATGCATCTTGAAG	GCACATGAAAGCACCTACATTGAG	216
358	LG11	EG2057	36.7	(GAG)8	GGTGGGCCGGTACTTCTCG	CCCGCCCTCCCTCCATAG	169
359	LG11	epSNPp213	39.9	SNP	AAGGGAAGTTGCTAGCTTGTTAT	ATTGCGAATATCAGGAAGTAGAAT	235
360	LG11	egSNPg008	40.4	SNP	GGGGGTGGGCTACGAGTTCTTG	CTGCTTCGGCTGTCTCTTCGTCAT	784
361	LG11	EG426	40.5	(CT)21	GCAATTGCCTGACCCCATACAT	GGCCTGGTTCAGTGTCTGGAAG	143
362	LG11	EG0090	40.5	(CT)10	GGAACCTCCGCATGATAGATTATTG	AAGGGGAGACTTTTCCAACCTATTC	200
363	LG11	egSNPg296	42.5	SNP	GTGGGAGAGCCCCTTTGTAGT	CTATGCCCGCCTTTCTGAAG	1184
364	LG11	eg322	43.5	(GA)15	ACAACCACAAGAGTCCTAAC	CTGCGAAATCATAAAAAGTA	310
365	LG11	EG490-2	50.5	(CA)7	GGAACCTCCGCATGATAGATTATTG	AAGGGGAGACTTTTCCAACCTATTC	200
366	LG11	EG490-1	51.7	(CT)10	ACGTCTCGTGCTAACCGCAGTGG	CCGTAGGTTTGTTAATCCAGGCCC	273
367	LG11	EG0257	51.7	(CT)20	CCATCTTCCGAGCTTTCAGTCTCT	GAAATTCAACGCCTGCCACCTC	131
368	LG11	EG0826	52.9	(CT)12(CA)9	GCTCCACGTTCATACTTTCG	GAGACAAACAAGTGCCACTG	226
369	LG11	eg3280	56.1	(GA)16	CCAATGCCTGAAATGTACCAGAAT	TAAGAACCCATTGGCACCATTTT	149
370	LG11	eg3215F	57.8	(GA)17	CCGACTGCTCGAGCTTGTCT	TATTTAACATGTTAGGTTCACGAA	202
371	LG11	mEgCIR3297	58	(GA)15	GCTCACCAAAAAGTGTTAAGTC	AGTTTCAACGGCAGGTATAT	248
372	LG11	EG0889	62.4	(GA)8	TGCTATCCATGTTTCTCCATTTAG	CAAGTATCGCATATTGCTTTCTGT	136
373	LG11	TS1MS102	68.3	(GA)19	CCCATCATCTGCTCAGGATAGAC	ACCCTCTCCTCTTGGGAAGA	157
374	LG11	mEgCIR2110	68.3	(GT)6(GA)13	TGTTTTGTTTCGTGCATGTG	GGCTGACATGCAACACTAAC	154
375	LG11	EG2325	68.9	(GA)16	TGAATGGCTTCGGAAAGTAAAAT	TTGGGCAAGTGAAGGAGGTTA	370
376	LG11	EG2231	73.4	(GT)10	TTGGGATATCGATAGATTTATTGTT	CTATTTGTGCCACGTACTTATTTG	409
377	LG11	EGS0031	78.3	SNP	ATATCCCCTGACCACTGAATCTG	TAAGGGATGTCCACCATAATCAAC	438
378	LG11	EG0690	80	(CT)6	CACAGGGCGACTTTCTATGCTAAC	AGAGGGAGAGGGAGACGAACG	395
379	LG11	eg3351	82.1	(CT)6	AAAGGGGAGAGGCCAAGAAAAAG	GGGCTGACCAACACCGAAAAG	311
380	LG12a	EG0348	0	(GT)8	AATGGCAAATACGATACCTGAAAG	GTCCCAAAATTTAAGACGACTGTG	298
381	LG12a	egAC0206	0	(AC)6	AATTAGCCTTAGCATGTCCTAGCA	TCAAATGCAATTCTTGTTGTATGG	163
382	LG12a	TS1MS42	3.9	(TC)12	CTCCAGTTCTCCATTGGCAAAAGA	CTGATAAGTCCGGGGGCAAATC	319
383	LG12a	egSNPm034	8.2	SNP	ATTGCTGGCTGTGGAAAGTTTTT	TCCCCAATGGTTGAAGGAATAGT	896
384	LG12a	EG2148	15.4	(CA)11	GACCCCGACCAAATCTGACAGTTA	ATCTCCCCTCTCCATCCCTATCC	129
385	LG12a	eg3336	18.7	(CT)11	TGGAGTCTTGCGGTAACAATTA	TTGGGATCATTCTGCTTCTCTT	119
386	LG12a	EG2011	21.2	(TA)14	CATCTACTTTGCTGCCTGTTGACC	GACCACAAAGATGTAGGCACTCCA	180
387	LG12a	eg3044	29.3	(GA)17	CCGGGGCCAATCTGATGC	GTTCCGCTTGATTCGGCTGAC	370
388	LG12a	egSNPm289	34.4	SNP	TCGGGATTGTGCAAAGTGTATT	TTTGCCTCGTTGATTTTTGAAG	429
389	LG12a	egSNPg274	36.6	SNP	GCCCCGCAGGAGATACCC	TGGACGGCAGCACCATAGG	466
390	LG12a	EG2225	38.3	(TA)10	TTCCGGTGGATTTTCTTATG	AGAGGGCTCCATTCTTGAG	387
391	LG12a	EG0926	38.8	(CT)8(CA)9	TTGTCTGGGATATTACATCAGGTG	TTAATCCCTACAAAAGTCCTCATTC	347
392	LG12a	EGS0076	40.4	SNP	AAGCCGGGGGAGGACAAAG	GGCAGAAGGGGCAAAGAAGC	501
393	LG12a	EG0291	40.4	(GA)12	GCCTGAGGGAGGAGGGTTTGAT	CTGGCCCGGATTCGACTTAGAG	246
394	LG12a	EG0412	43	(GT)11	GAACACGAAGCATCAATGAGTG	TTCGGAGCTGGTTTCCTAAAG	172
395	LG12a	egAC0062	43	(GT)11	TGGACTAACGAACACGAAGCATC	ATGGGCTATTGTTTGTTGTGGTTC	297
396	LG12a	mEgCIR1730	47.3	(CT)17(GT)5	AATTTCAAATACAGCATAGC	CATAGTAAGTTTTGGATGATTATTA	269
397	LG12a	TS1MS67	50.6	(AG)10	GCATAGTGGGCTTTCAACTTTCA	TGTGGAACCCTCATCTTCTAACCT	238
398	LG12a	EG0007	51.5	(GA)11	ATTACTTTTCCCTGGGCATCCTC	GCCGGCCATTCATGTTTACTAAC	179
399	LG12a	TS1MS14	52.5	(TA)11	GAGATCAGTTCGAGCTCAATTGAC	GATTTCTTCACAAATCCTATCTCTC	115
400	LG12a	eg324	71	(GA)17	AAAGCCATTCCAGACTAC	CTCATAGCCTTTGTTGTGT	159
401	LG12b	EG2277	0	(CT)12	TCAAGCTGTGATAGCCCGTGGTC	AAGGAGCGAGCATGATTGGTTGC	220
402	LG12b	EG0633	19.3	(GA)11	TCGGCCCCTCGAAGCATTAGAG	AAGGCGCAAGCATACAGAGGAAGC	262
403	LG12b	EG0705	22.5	(GA)16	CGTTCTCCTATCGGGATGC	ACCTGGAAACTTGCACTTACG	325
404	LG12b	EG323	25.5	(GA)15	TCAAGCCACATCCTAACTAC	GAAGGATCCATATCACACTCT	202
405	LG12b	EG2245	27.5	(CT)11	AAGTTGTCTCGGCCATCACCTCCAT	CCAAACACCCCCAAGCCTCACTC	377
406	LG12b	EGEMS0005	35.6	(CT)11	ACAACCTCTTCATCTTGCTCCATTCT	ACGGCCGTGGGGAAACATT	116
407	LG12b	EG2134	42	(GT)10	TACTCCAGCCTTTATAGTTGTTGC	TTGTTACTGGCTAGATCATCACTTG	227
408	LG12b	mEgCIR0906	42	(GA)17	TTTTATTTTCCCTCTCTTTTGA	ATTGCGTCTCTTTCCATTGA	159
409	LG12b	EG2290	59.5	(TC)9	TTTTGCTCCCTCTTAATCAATACT	AATCCAGCTAAATGCTAAGACAAT	268
410	LG12c	EG0258	0	(CT)14	ACTTGCCAATGTATAAGAGAAAGG	TTGAGAGCCTGAAATTGTAAGTTC	282
411	LG12d	eg3193	28.3	(CT)13	AGAACATAGGGCAATGGGTTTACC	AACTGGGACCAAAATAGGATGGAT	180
412	LG12d	EG0953	48.8	(GA)10	TCGGAGCAGTAAGGGCACAGAGT	GCGTGGACTATGGCGTGAAGAG	260
413	LG13	mEgCIR2212	0	(GA)16	CGGTTTTGTCGCATCTATG	GTCGTCAGGGAACAACAGT	125
414	LG13	eg3287	3.2	(CT)18(GT)8	ACAATTGGACAAGGCTTTCTTA	TCCCTTGTACTAAATCAGGATACTC	192
415	LG13	EG2226	14.2	(AT)7(GT)9	TGGCTAGTCCGCTACCCTTTTA	AAGACGGTCTAGCGTGGCATACT	421
416	LG13	EG1991	24.7	(TG)11(AG)14	CCCACTTTTAGTTATCAGATGC	GTCGGTAATCAGACTTTTCCTC	264
417	LG14a	EG0833	0	(GA)14	GTAATGAAAGCGATGCTGTGAGC	CGCGTGGACTAATAAAGTAGAGTG	295
418	LG14a	eg3087	8.4	(CT)6	TGCATACCCTATCCTTCACTTTTT	ATGGCTCGATCTCTAGACCTAATG	132
419	LG14a	mEgCIR0588	15.6	(GA)12	AGGGAGGCGAACGAGAAACA	CGACTGCTGATGGGGAAGAG	97
420	LG14a	mEgCIR2440	18.6	(GA)20	GTTTGGCTTTGGACATG	TCCATCACAGGAGGTATAG	96
421	LG14a	eg3315	23.3	(GA)10	CTAGTGGGGAACCCTCCGATAGTT	GACCTAATAGCCGATGGCATTGG	288
422	LG14a	EGEMS0228	25.3	(CT)12	CTAGCGAATCAGGTGCTTAGTTCATC	AGTATACACTGCCACAGGCTTTGTTTA	278
423	LG14a	egAC0086	33.4	(GT)9	CGGCAGTGGCAAGCTCTTAGATG	TTGGAGCCCGTAGAGTTGAGTGC	367
424	LG14a	EG2151	42.9	(CA)12	CCTCACTAGCCGTATAGCTGCAAAC	TCCTTCACGGTACATTAATTGGACTG	374
425	LG14b	mEgCIR2436	0	(GT)7ca(GA)8	AACACTCCAGAAGCCAGGTC	GGTTTAGGTATTGGAACTGATAGAC	178
426	LG14b	EG2202	4.2	(CT)10	GCTGCAAGCCTAGGTCTCAAGGTCT	GCGGTTGGCACTCATTTAACATCAC	420
427	LG14b	TS1MS31	4.2	(TC)10	CCAAGATCTTAACCTGTAATGACC	TTTCGCAGTCTAGTTTGATGGA	246
428	LG14b	EG0268	6.3	(GA)14	TTTATATTCCGGCAGGGCACAG	AAGGCATCCCCAAAAACTGGAG	338
429	LG14b	mEgCIR2417	17.2	(CA)11(GA)22	AATGCAGACCAAGCTAATCATATAC	GTTCAGGTGATGGTGACTCAGATAG	238
430	LG14b	EG0061	25.9	(GA)14	ACCCAGGCTCCGTCTTGTATTTC	AAGGCCGTTCTCAAGTGTTAGACG	176
431	LG14c	eg3001F	0	(CA)11	CACGCGAGCACTCACAC	CCCCCTGACAAATGGTAG	337
432	LG14a	egAC0173	2.1	(GA)9(GT)8	ATGCCCATCAATTGCACAACCTT	TCGACAATCCCAGCTCATCTGACT	383
433	LG14c	TS1MS17	27.5	(AT)11	CAAAAATTGGAGTAACACATCACT	AAGCGAAGCACATACACATAGTA	238
434	LG15	EGEMS0158	0	(CT)14	ATGCACCCACCTAGCCCTACACAT	ACCCAGGCAGCAGCTCAAACAT	269
435	LG15	EG330	6	(GA)20	TGAATGTGTGTGCAATGTGTAT	ATAGTCAATAATCGTAGGAAAATG	114
436	LG15	mEgCIR2670	9.5	(GA)20	AGCTCTCATGCAAGTAAC	TTCAACATACCGTCTGTA	226
437	LG15	EGEMS0096	13.4	(ATT)12	CTGGAGTGCTTGGATAGAAGTCAT	AGCCCAATGTGCACTATAACACTA	188
438	LG15	EG0138	15	(GA)9	CACCCATCGTTCGTAACTGAGC	AGCCAGGGTCTAGGATGATAAGC	359
439	LG15	eg3038	19.7	(GA)21	ATGAAAGACAATGGTGTGCTCTGT	TGTTCCCACCTTATCCTTTTTCA	152
440	LG15	EG0125	20.1	(GA)14	CCCCCATCCCCTTATCCTTCT	CCAATCCCCCAGCTACCTACC	308
441	LG15	EGEMS0082	23	(TA)10	TTGTTGTTAAAATTTCCATATAG	TACAAATTATTAATTCCAAGAAAT	133
442	LG15	EGEMS0129	24.9	(GCT)7	TCGCACCACATATGTTCATCAATG	CAGGCTGAAACCCATATCCTCATC	242
443	LG15	eg3212F	26.5	(GA)12	YGATGCCACTGTCTGATGTATTT	CAACAAGGTAAAAGTTTTGATTCC	176
444	LG15	EGEMS0249	28.1	(CT)10	AGATCTCACCTCCTGCATATCGTGTG	TAAAGGCAACCAATTAGTGGGAGGAC	154
445	LG15	EGEMS0115	29.1	(GGA)7gaa	AGAATGTCCTGGCAGTTGCTATTG	ACAGGCTGAAACCCATATCCTCAT	213
446	LG15	egAC0142	32.3	(GA)8	GCAAACATGCCATCTCATTGGTGT	ACTCCCTCCCTCATCCCTCCTTC	153
447	LG15	eg3045	35.8	(GA)9	GTGCGGTGGCTTTATATGTTTACA	AACCCCTTCCATCATCCATCATAA	187
448	LG15	eg3313	38.1	(GA)10	TCCAGGGAGATCATGATAAGGAT	CTTCACAACAATGCTCCAAATGT	332
449	LG15	mEgCIR0588	40.4	(GA)12	AGGGAGGCGAACGAGAAACA	CGACTGCTGATGGGGAAGAG	97
450	LG15	mEgCIR0521	43.1	(GA)19	GTGACTTTGGGCTGAAT ACAGCATCTCCAACTCTATC		130
451	LG15	egDGAT2-F6R6	43.6	SNP	CTGCTTTGGTCAGAGTTATGTTT	TATCTCTTCAATGGTCGGCTTAG	317
452	LG15	egSNP454-0045	44.7	SNP	ATGGGTATTTCCTTCCTGTTTCTG	CACCCCTTCATCTTTCTTTTCTTC	403
453	LG15	EG0458	48.9	(GA)8(GT)5	CAGCGTATGCATTGTTGGAAAAT	CCGATACTGCAAACCTTGAAGAA	238
454	LG15	eg3231	50.3	(CT)18	CTGGTCTCCCTAGTTTGATGAAG	CCTCCACGGAAGCTAATGATA	198
455	LG15	EoKASII-R3	50.9	SNP	GCTGTGCAGCCTGCTAAGGAA	CATCGCAGAGCCTATGAGCAC	383
456	LG15	EG0191	51.4	(GA)13	ACCGGTGTGGTTCGGACATTC	CACTGGCCTTTTCCTTTCCTTCC	128
457	LG15	eg3283	52.8	(GA)17	GTCCTCCAAATCCAAATGAAT	TGCCTTAACCACAGAATCCA	185
458	LG15	EGEMS0244	53.5	(TCC)9	GTCTAAGATCAAGACAAGGCAATCA	GAGGCCGGAGAAGACGAAGT	172
459	LG15	egSNPI041	53.7	SNP	GAAACCCAATGCCAAAAGACATT	TCAGCCAAATCGTTGATTAGCTT	376
460	LG15	EG332	54.2	(GA)17	TCTTGAAAGAGAGTGCTCATAAAG	GGGGGAGAGAGTTTGATTCATATAC	163
461	LG15	EG0883	55.2	(GT)8(GA)16	TGGACTAACTTGTCAAACCATACA	CTGTCATTATTCCTAAGAGAGCG	396
462	LG15	eg3095	55.7	(CT)13	ACTAACCAAGAATCATGCACAGC	GATGTCAGGGAATAATAAGCAGTTTA	169
463	LG15	mEgCIR0230	56.3	(TA)6gag(GA)18	CCCTGGCCCCGTTTTTC AGCGCTATATGTGATTCTAA		336
464	LG15	eg3258F	57.6	(CT)14	CACAACCTCCGTTCCTTACTTCCT	AAGAGGCGTGGACTCAACTGG	111
465	LG15	EG2033	61.7	(CA)13	GCAAAGGAAGAACATGGAATGAC	CTGGGTGGGGGATCAACTATG	395
466	LG15	eg3293	63	(CT)10	CTTACCCTCTGACAAGCGAACATA	TTTGAATCTTTGATCCTGTGGAGA	318
467	LG15	mEgCIR3433	64.4	(GA)17	GGTTCAATGGCATACAT	GTTCAAGGTGCAGGTTAA	250
468	LG15	EG2140	65.7	(CT)12	CGCCGCCTGATGAATTGGGTAA	AAGGATGGAGTGCCGGGAAGGTT	294
469	LG15	EG0082	66	(GA)7	TACCGGAGGAGGGAGAGGGAAAGA	CGGCAATCGGTTAGTCGGCTTCAC	382
470	LG15	egAC0220	66.7	(GT)10	GAACGGCACATTCATTCTTGGTAG	TGCCTTGTGACGATAATTGGTTTC	314
471	LG15	EG0401	66.7	(GT)11	GTCATTTGGGAATTTTGTGTGTG	CGCAATTATGGCCCAATCAG	246
47	LG15	egAC0021	67.2	(GT)10	TCCCCTTTCCTTCATCAACAC	TCTTCCATCCATAGGCACATCT	355
473	LG15	TS1MS100	68.6	(GA)20	TACTGCCTTAAAGTGGTTTGAGCA	CCTCCTCCCTATGGCCTTCTTA	287
474	LG15	eg3002F	73.3	(CT)10	AGGCAACCCCCACCAGAATA	CAGGCTCACATTAGGCGAATAGAT	220
475	LG15	EG2037	87.9	(CT)10	CAGGCACATCGGCTATCAATCAT	ATGCTAGCTACCACCATTCAGTG	310
476	LG15	EG0437	123.7	(CT)17	CCTTACCTCTTTGCTCTTTGTTCTC	AGAGCGCTGATGTCTAAATAAGACG	244
477	LG16	mEgCIR2212	0	(GA)16	CGGTTTTGTCGCATCTATG	GTCGTCAGGGAACAACAGT	125
478	LG16	EG0139	9.1	(GA)8	GAGTTCGAGGCATTAGGCTTGAG	CTCGATTTGCCACTCTCCTTGAG	306
479	LG16	EG0745	16.4	(GA)17	TACTAGGCGAAGCCAAGACTCAGT	AGGTGCTTAATGCAACAAGAGGAC	191
480	LG16	EG0011	29.9	(GT)6(AT)6	TGCTAATTGCCGGACTTTCAGA	CCAGCGGTGCATGTATTTTCAT	240

## Sheet: SEQ
Supplementary Table 1. Detailed information on 480 DNA makers mapped to the linkage map of oil palm.xls
Orginal Order	Linkage Group	Marker	Relative position (cM)	SEQ
1	LG1	EG0968	0	GTGAAATAAATACCAACCAACCCCAACTTCTCTCAAAGAGATGCTCTTYTCAGTGCCAACTGAATGACACTTCATATGTAGGAGTTATTCTGAGGAAATGTCGCATATGGAAATTGGTTGATACATTTACACAYATAAAGTCATCGAATGAGAGGAGTGCTTGATGCCTGCTAGCTGAACACAGAGAGAGAGAGAGAGAGAGAGAGAGAGAGAGTGGCACAAGAAACCGTCATATCGAACTAAGGATTACATATTAGAGTGGCTGGATCCCACATTAGCCAGAGGGATGGTGCAA
2	LG1	EG0897	6.5	CACCCTGTTGTAATAGTGTTGCTYTACCATTTTTTTTTCTTGTATTTTCTGTGCATGGTTTCTCCTTTCGATTTCTTTCCATATCGGGGGTTGCATGTGATGTTACTTGCACACCATTCTTTTTAATATAGTTTTGACTCTGTTTCTTACTTTAAAAAAAAAAAGAAAAAAAAGAGAGAGAGAGAGAGAGAGAGAGAGAGATGGGTTACCGTATGATTATTTAAYGCAAATATTTGTGAATTATCCCGCATTTATATTCCATGAGATAGTTGGTTGGTCACGTGCATCYCGAGGTAGGATGCTTATCGGATGCTGCAANAAGTGCTGTGGACGTANNCCACGCGTAAGCAAGANAATCACTAGTGAATTCGCGGCCGCCTGCAGGTCGACCATATGGGA…
3	LG1	EGEMS0239	13.3	TGTGGAGAGAAAGAAGGGAGTATAGGAATGTCGGCGATGCAGGCGATCGAGAGGCGGAGTGAGGGCGCGGAGGTTTTCCATGGGGCGGAGATGTGCAAGAAGAAATCGAAGGAGCTTTTGGAGGAGCTGCATCTGCCCAAGGGTTTGCTGCCGCTAAGCGGGCTGGACGAGGTGGGGTACAACCGGGGGACGGGCTTCGTGTGGATGAAGCAGAAGAAGGGGAGCCAGCACGTCTTCAAGAAGATCGGGAAGACGGTGTCCTACGCGACGGAGGTGACGGCCTTCGTGGAGGACCGCCGGATGAAGCGGATGACCGGGGTCAAGAGCAAGGAGTTCCTCATCTGGGTCTCCCTCTCCGACATGTCCATCGATGAACGCGACCCCACCAAGATCACCTTC…
4	LG1	EGEMS0215	15	ATTGAGAAAGAAGGGAGTATAGGAATGTCGGCGATGCAGGCGATCGAGAGGCGGAGTGAGGGCGCGGAGGTTTTCCATGGGGCGGAGATGTGCAAGAAGAAATCGAAGGAGCTTTTGGAGGAGCTGCATCTGCCCAAGGGTTTGCTGCCGCTAAGCGGGCTGGACGAGGTGGGGTACAACCGGGGGACGGGCTTCGTGTGGATGAAGCAGAAGAAGGGGAGCCAGCACGTCTTCAAGAAGATCGGGAAGACGGTGTCCTACGCGACGGAGGTGACGGCCTTCGTGGAGGACCGCCGGATGAAGCGGATGACCGGGGTCAAGAGCAAGGAGTTCCTCATCTGGGTCTCCCTCTCCGACATGTCCATCGATGAACGCGACCCCACCAAGATCACCTTCAAG…
5	LG1	egAC0106	19.9	GTCGCATGCTCCCGGCCGCCATGGCGGCCGCGGGNAATTCGATTCTCTTGCTTACGCGTGGACTAACGACGTTGTGTTCACGATGAAGCTCTTGAATACTTGAACCGCAACCATTGCTTCGCAATAGAGTTATCCTTTACTTCCACCAACAGCTGGATATGACTTTCTCATTGAACATGCAAAGTGTAAGAGAGAGAGAGAGWGWGWGWGTGTGTGTGTGTRTGWGKRYATKATKACTAGTTGAGGTTCTTTCAATCTAAACATGCATCTTTGTTAGACTAAAGACCAACCAGCAACTTGTCTTCATTGGTTTGGTAATTTATCATGCAAAAATTCAACTTTGGATCTGAAATTTACAACTTAAGAGCTAATAACATGTGCTTGCAATTTTTAAATCTT…
6	LG1	EGEMS0138	20.7	GATAAAAAGCATTCATAAGTTCATAGTGCAACGTCCATAATTTACCCCTGAAATAACCCTTATGATCCTCACTTGTTCTCCTCCTCAGCCTTCTTCTTCTCCTCCTCCTCCTCCTCCTCCTCCTCGAAGGCGGAGACAGGGAATGATCTGCCGATGCCGGCGGGGGTCTTGAAGGTGATCTTGGTGGGGTCGCGTTCGTCGATGGACATGTCGGAGAGGGACACCCAGATGAGGAACTCCTTGCTCTTGACCCCGGTCATCCGCTTCATCCGGCGGTCCTCCACGAAGGCCGTCACCTCCGTCGCGTAGGACACCGTCTTCCCGATCTTCTTGAAGACGTGCTGGCTCCCCTTCTTCTGCTTCATCCACACGAAGCCCGTCCCCCGGTTGTACCCCACC…
7	LG1	mEgCIR0874	33.3	CATCAATTCTAATTATTTTTCTAGAATATTTTAAGTGATATCTTCAAACATGACTATTAACTTTGCTTTGCATCCGGTGTTACATAAATCTCCATGATGGTGTTGTCCTGAAATTTGCACAGTTTTCCTATTTTTCAAGGGCATGCTCCAGTTGTCGAGTTGTAGTTCCAGTTTCAAAATAAATGGTTTCTTCAATAAGATGCACAAAACATCTGCACACACACACACACACACACAGAGAGAGAGAGAGAGAGAGAGAGAGAGAGAGAGAGACTACACTGTTGTATTCTGGTAGCCAAATAAACTGCAAACATCTTTTNTTACGTTTGATACGGTTCTTAGGTTTGACAACATTAATATTTGAAAGCATAACCCCATAATTTTTTTTCAGTAAATTGA…
8	LG1	EG1314	37.5	GGAAGGCAGAAGGAGGTAGGTGGGTGGGTGGGTCTGTGTGTGCGTGTGTGTGTGTGTGTGTGTGTGTGAGTGTGTGAGAGAGAGAGAAAGAGAGAGAGAGAGAGAGAACCCGGACACTGAATTGGAACCAAAGAAGTTCCAACCAGACATGACAGATTGAAACCCATTTGAAGCCGTAATTCAAAGCAGACCCCTCCGCCTCTTGTAGTCACTGACTGTCAAAGTCAAAGCATGTCGCCGCCCATCATTGTCTGGAACCTTGCATCCAGTCGTTGCTTCTATCTTTTGCTTCCTTGACATAAAATTCAAATGCACAGCATGAGGACCCCCGT
9	LG1	egAC0140	40.9	CGTCGCATGCTCCCGGCCGCCATGGCGGCCGCGGGNATTCGATTCTCTTGCTTACGCGTGGACTAACTTCAATTATTGATGGACACAACTTCAATGGAGGACAATGTCAATCTCATTTACCAATAAGCCACATCCCATTTGTGTGCTGCTGGCTTCATGAACCAAGGCATGTTCCATCACAGTTTAATAATGTTTTAAAATATTCGCTGCTGACCTAACTTCAACACTTTGAATTGGTGTCATATTTCACCGAGGTATCTTTGGGCAAGAGAGGAGCCTGTTCTAAAACCTAAAAGGCCATTTGGTTGGTCTAGAGTTAGGCTCAAGCAACTAGCAAGCAATGCTGTTTCCACTGGCCTCATCAAATANAATGGTTGGAAAATTTACTGTTTAAAATAC…
10	LG1	eg3086	45.4	GGGCATTTTATTGGTGGGATTAGAGGTCACGACAAGGAGGTAGAGAGAGAGAATCCCAGCCCTCCGTTTGCTTGAATTTTCCCGCATGTCTTTTGGCATATATGCCATCGGATGGCACTGGTTGGTTGGCATTCCTTCTCTCTCTCTCTCTCTCTTTTTTTTTGGTAGGGATTTGTTGAACGAAGACGAGAGGCTGGGAGCAAAGCGAAAGCCATGAATCTTAAATGTGGTGAGGGAGATTATTAAATGAAATAAAATGTTTGTGGGGGAACCATCAGACCACCCCCCAAACCATACAGTGGGTCTGGTTTTCTTGTATGAGGCCCACCACAGCTCCGTATGATGATACTGTTCCAGAGGGACCATTTTTTGGTTGGTCCACTAGGGTAATCACATGT
11	LG1	eg3273	47.5	TCCAAACCTTAAATGCAGCAAACATCGGCGGGCTAACATTGTTCTTAAGAGAAAAAAATCTAACGAAACAAAAGAAAAAATTCTTTCAAAATTCAACTAATTAAAGTCACTAATTAGTGATGGTGATTTGTTTGCTCTTTTCTCCAAATTCCATATTTTYTTTGCTCTGCATGCAAGGTTACCTTTCTTGCCAAGGCAAAGTCTTGTTTGCATGTGATCGATAATTATGGGACTGGCTAAAAGTGTCGCATGTGGATCTACTGTCTTGTTTGGCTATGCGACTACTAGAAGCCAAACGGACGCATTCACGAGACGGCTGGCGTGGTTCACACTTTCTGATTGAACATTGATCGGCCAATAACTTCGTCCTTTCCTCACACACACACACACACACACACA…
12	LG1	EGS0056	47.5	CTGCTTGCGAGAGCGAGATTTGCTAAACCGCTTTGCCAGTGAAGTATCTCAGTATCAAAATCATGGAGAAAGTAAAGAGAATGCTGTGAACCTTAGTTATCAGCTTGCTGAAGAATTAGCTAGAGCATTTACTGAACGCAAAATATTACAAACTTTCATGGACACCGAGATGACCTTGCCTGCAGGTCCACTG[A/C]AGGATGTTTTGGGATTGTTGAGGTCGATGTATGCCTTGATTTGTGTGGAAGAAGATGCATCTTTCATCCGATATGGGTACTTGTCACTTAGCAATGCTGCTGCTGTGAGGAAAGAAGTGATGAGGCTGTGCACCGATGTGAGGCCTCATGCCCTCGCGGTAGTCAACTCCTTTGGGATCCCTGACGCTTTCTTGAGCCCGC…
13	LG1	EG0461	49	ACCAAATGAATGTGATTGGCATAGCTAATGCTATCACACAAATATCACCAGAACAGTAGTCACCACCATGACAATCTCCAGTGCCTAGGTTGCTCTCTCTCTCACTCTCTCTCTCACACACACACACACACACACAATGTGTCTCGCATTCTGAATTTTGGATCTAGAACTTTATGCTCCCTTCACTTGTCATAGGATTGAATCTTAAATTTTCTGAAATATGCAGGTATCTTTGTTCTCAAGTTTGTTTGCTTCATGACTGATCTTCTTTACAGATCTTGCTGGTAAGATCCAATGTTTCACTTGAACAGAAAATAGAGCAAAAGTGCGGGTAAGTGGCTTATGCTTCTCTGATAATGAAATTGCCCGTTGATCATCATTTCTTACTGATGCATGATT…
14	LG1	EmS0056	53.5	CGAAAATAAACCTATTGCTCGTACCAGAAAAGTACTCAAGTTGAAGCATAGTAGTTAAAATCTCTGGATAAAATTGATCTGGGAGATCAATCTTAACAAAGGATTGTACAAGTAAAATTTACCAGCAATTCAAATGGGTTTTTTGGAGGTGTTTATATATATATATATATATATATAACATATATGATTTATTTCAGTAGAGGCTTCATTTGGCATAAATTGAGCTTATACTGAAAGAAGAATGAAAATATTGGGATTGGTTAAAATGCGGCTTTATAGCTATCTAAATTACTTATGGACACTTCCATCACCAAGGCATTGCATCAGAATTGAATCTGGAACCAGGAAATAGCAAATAATCGCACCAAGATATCTTAGCTTCATCCAAAGCGAATTACA…
15	LG1	eg3247F	57.7	CGGAAGCCCTGAGAACTGCTCGGTGGAATGATTCTTGGCGATCCTTTTGAACGTTGGTCTGAAAAAATATGATACGAAACATGACATGAGGTCGAGATTATGGAACTCTGCAATGCAACAACCGGAACAGAAGGGGAAGTCGGGGTCTGGAGTTTAGACTCACATCGGTGAGATGAACAATACAAACGCAAAGAGATTACCTGCAGGCATACAAAAGAGAGAGAATTAATTGGGATTTCATTTCAGTTACTCTGTTGGTTGCCATGTCGTTTATCATTTACGAGAGTGGAGATTCCCTAAGTGCTTGAAATCCCATTCAAATTCTGGCAGCAAAATGTGCACCAAAATAGCAGACCCACATCAGATCACACCAGGCATCAGAGAGAGAGAGAGAGAGAG…
16	LG1	EG0877	64.4	AAGTGCATCCGCACCATCAAGACCCCCGTCGATGGGCCGTGGGCCGACTGCATCCACCGCTACCCGGTCCACATCCCGGAGGTCGTCAAGCTTTGATGGAGGAACTTAATTAGCCCGACGACGACCTACCATAGATCACCAACCCTCAGCCAATGCATAGACTTCTTCTTTCTCTCTCTCTCTCTCGCTCGCTCTCTGTATCGGTATCTGCTCTCCATGTGTGCTTGGATTTGCTTCGACGGTGTTAGTCCACGCGTAAGC
17	LG1	EG0396	65.9	CGCTACCGGACATGGCATGCTTGCTTTGTTACTTTTGACCGGTTCCAGTTGCACTTGCACCTCCACTACTAGCTTTATCTGCAAGGGATGGTAATGGCCATCCCAAGTTCCTAACAACGGTAAAGTTGCATCGAAAGTTTCTTGGCTTGCGTTGAGACTTTGAACAGTTCCGGCTGCACTTTGCTTGCACCTTTACTACTAGCTGTATCCGCAAGGGATGGGAATGGCTATCTCAAGTTCCGAAAAACCATTTTGAGCTGCATCTCCTCAAAACCCAGGGATTAACGCTGAGTCCTTTTGGTCTGATCTCGCAGGATGCCATGAAAGTAGCTCAAGACACTGAACTCAGTCTCTCGCAGTTTTCGCACTACCAAGAGAAAATAAGACGGGGGAAGAGAG…
18	LG1	egAC0065	68.7	TTACGCGTGGACTACCTAGCCATCAAATAGCACAAGCAACATAAACGACAGCAGGAGGGGCTTTGTATGTGTGTGTGTGTGTGTGTGTTGTTCTCTAACCTAGAAAACAAAATTCATATATTTTGTTCTCTAACCTATGTATCAAATGTATAGAAAATAAAAGGTAACAATTGCACTAGTATGCTAAAATACATGATACGACATAGATAAAAAATCCACGTACATTGGTCATGATTTGCATATGTTCAAATATAGAGAGATTTAAATTCACTAGGTTTTGRCAGCTAAATCATCGCAAATTTATTAGAATATTGGTGTGCTTGTAAGATCCAACTGAAATGGTGAGTTATTAAGTCAAAACAAATCTCTGACGCATAGATATGGCAGTGCATTGATACA…
19	LG1	EG0636	69.9	CTGGACCCACCCTCAAATCCACGAAGCTGCCTCACGGAATCCTATGCCCTTCCTCTCTCTCTCTCTCTCTCTCTGTCTCTCTAGATCTCTCCCTCGAAAAGAAAACCATTGGCTCGTGGCCTCCTCTACTATTTATGCCAATTGTTCCCCTTTTTCTATATGATGATTCATTGAAGGGCTGTGATCACGTTGATCAGGTGGGCTCCACAAAGCTCATGGTATCCAGGGCCCAGGTGAGCTGTCCTAAGGAAAGAATGGTGACACAAAAGTTGCGTGTTCCCATTCATTGCTTTCGTCTCGGGGTGGACGTAGTTCTATGAGATGGAAAGGAGGGGCTACTACTTCCAATGCCCGGCTTTGTATCTAATAATCTCATCATTGTTATAATACAAATGAAGG…
20	LG1	EG0948	71	TTCAAACAAGAGTCTATGGCTTGTGTAACTTGGGTTCGGGAGGTTGTTTACACTTGATACTCAACTTTTTCAAAGTTCTCTCTCTCTCTCTCTCTCTCTCTCTCTCTCTCTCTCTCTCACATTCTAGAAAAAGTTACAATTGCGAATGATTTCATAC
21	LG1	egAC0171	71	GGCCGACGTCGCATGCTCCCGGCCGCCATGGCGGCCGCGGGAATTCGATTCTCTTGCTTACGCGTGGACTAACATTTCCTTACATCAAAATCAAATATGGAGAAAGAAGCTGCAGACATGAAATGAAAACTTACCAAATATAAACTAAAATAACGAGCAAACTGTGAAAAACATACGCACAGAAACAACAGAGCAGAAAAGGTGCCTACAATCTATTAGTGCGGATGGAGGACCAAATGAAAAATAGATGAATGTAAAAGTGTGTGCATATGTGTGTGTGTGTGTGTGTTAGAGAGAGAGAGAGGGAGAGAGAAAGAGAGAGAGACCAGAGAGTAACTTAAAAATTTTAAAAAAAAAGTATATCCTGATTGGTAATTAAGAACCTAATCTTAAAAGATA…
22	LG1	EG0237	71.9	CAATCGTCCAGAAGACAGGAGGCCCACCTTAAAGCATCACTCTCGACGCAAAACTATTTAGGTTTGGATGGTATGGGACAGGCTTTGAATGGGTCAAAGGAGATCTTTGATGACAACTGTAGAGTTTCATTGGAGGTGGGGGATCAGGGGGAAGGAAAGGTAGCAAATTTTCAATGGCAAGGTATATCGCGTGAAGCTGGCGCAGCAGTCCTCAAACTTCCAGCGAAACCATAAGAGGTTCCTCCTGATAAAATTCGCCATTCATGGAAGCAAGGCTTGGACCCCAGGGAAGAGAGAGAGAGAGAGGTTTCGTGATCTTCTATCTATTGGTGGAAGGATGGAAGATCGAACGGGGCAAGGAGAGGGATAGGCAAGCAAGGAATGGGTGATTGTGTGGGA…
23	LG1	eg3207F	84.7	ACTTTTGATGCTTTCTAGGGATCCACAGTTTCACACTGGCCTCTGTGTGTGTGTGTGTGTGTGTGGTGGAGGAAATCTCTCTCTCTCTCTCTCTCACACGCAGGAAAGCCAAAGAAAACGATAAGAAAGAATTGCATATGTTTCATTTTTCTTTGTTTTCCTCCAACAAAATTAGGATGTATACTTTTAAGTTTGGAAGCTAAAGTTGTGAAAATGTTCTCCAATCCCTAACAATGGTCACCATTTTTAAGACAAATCAATTTTCAGAGTTAACGAGTTCACAAAATTGGATTATCTGCTTTCAATATTTAACCAATAACCTGTTTTTAGATCTGCCAAATTTTTCAGAGTTTCAGAATCAGATTCTTGTTTTCCTGTCTTCAGAGTTTTAAAGGTGAC…
24	LG1	EG0298	85.6	ACATCTTTACTCTGTAGGCTTAGCTCTCTTTTTCTAATTTGGGTTGAGAAAATATAGTCGTTTTCTCGTGAACTATTAATGATGGTCTTTGAGCAGGAAAGAAGTCTTCATTAACCTATTTCCCAACAGCAGTCTCAATCAGGCTTTTGAATCTCAGGTGCCCTGCCTACTTCTCTGAAGCAATCTTGTTTATGTCACCTTTAAAACTCTGAAGACAGGAAAACAAGAATCTGATTCTGAAACTCTGAAAAATTTGGCAGATCTAAAAACAGGTTATTGGTTAAATATTGAAAGCAGATAATCCAATTTTGTGAACTCGTTAACTCTGAAAATTGATTTGTCTTAAAAATGGTGACCATTGTTAGGGATTGGAGAACATTTTCACAACTTTAGCTTCCA…
25	LG1	EGEMS0209	89.4	CCCGGGTGGAGATGTTCCAGGACGACCTGGATGCTGGATTCGGTGGTCCCATCTCGTCCCAGGCGGCATCCAACGGCTACGATCATTTCTTCGCCTCCACCTCCTCCTCCTCCTCCTCCTCCTCGCCGTTTCCTGACGGAGCTCACGGCAGCAACAAGCGCGGCAGCGCAGCCATGAACTCGGGCACGGGCAAGTTCGGCGAGTCGGACGCTGGTGCTGCTGGCTTCTGCTTCGGGTATAATGATTCAGGTCGGTCATCGAAAGGAAGAGGCGGCGGCAACAGCAAGAGAAGAAATGGGAGAAAGCAAAAGGTGTCATCAAAACATGATGTGTCATCCCATGATGCCGGGATCTCAGCTTAGAATTTAGAATCACATTGACCCTCCATGTTCATCTTCT…
26	LG1	EGEMS0122	91.4	GTTCAGGATGTAATTACTGCAGATGGCCATGTCAAAGCTGCAGCACTTGTTCTATTTGCATCTCTCGGATTCCCCCTAGCTATATTGTTTAGTGTTCCTTTTGCGGTTACAGCACAGTTAGCCAAAAACGAAGGCGGTGGCCAAGGACTCTGCATTGGAGTTTTGAACATTTCAATTGTTGTTCCCCAGGTGATCGTAGCTCTCGGTGCTGGTCCATGGGATGCACTCTTTGGAAAGGGGAACATTCCTGCCTTTGCTCTCGCATCTGCAGTCGCCTTTGTGTGTGGTGTGGTTGGATTCTTCTTGCTTCCGAAGCTTTCTAGGAACAACTTTAGGACTTCCGGAGTTGGCGGATTCCACTGACCTCACTCAGCCATCATGGTTGTTCTCAAGTTCAGA…
27	LG1	EG0228	91.4	GAGAGAGAGAGAAAGAGAGAGATCTGTGAAAGCTTCTACGTTTCTGATTTCGATAGTGTTTTCATAAAAGACACAGCAGGAAACTTTGAGCCTTAACCCGCCACCTTGACCTCCTTTATTGGTCTAGGATAGCAGGAAAGGCCGAGACGCAGTTCATAACACGAGTTCCTCTTAATTCCAACTTACTTCACACACACACAGAGAGAGAGAGAGAGAGAGCGAGCAAACAGACGAGTCCCTGATTGTGAGAACACAACTGAAAGAGAAGACGGTAAGACCCATGGATTGGCCTGGTATCTGGACTTGAGAACAACCATGATGGCTGAGTGAGGTCAGTGGAATCCGCCAACTCCGGAAGTCCTAAAGTTGTTCCTAGAAAGCTTCGGAAGCAAGAAGAAT…
28	LG1	eg3134F	99.8	CATAACCAATAGGAGCATGCCCACTGCCGCCACAACCTCAACATGCTCCCTCATGAATCTCTCCCCCGCTCCTCTCTAGGGGGTCCAGAAGCCCTAGTCTCGCCCTCTCCTTCGAGCCCAAATTCATCTACCACGTGGCTGCATGGATCTGAAGGGGTTATCATCGGCTGTCAAGAATAGAAAAAGAAGGAAGACACAGAGACAGAGAGAGAGAGAGAGAGAGAGAGAGATGAGAATTAATCGGGAAATGGATGGGAAGGAATATGGAGAGAATAATCAAACAGATGAAAGAGCTGCCCAATTCGATAAAAGAAAATGCAACTTCTAAGGTAGGAAATAGATGGGAGGAGGAACAGGT
29	LG1	EG2131	101.9	ATTTATTCATGAGAACATGGAATATTTTGGATTAGAGCCTTATTCTAATTATGAAATCATGAAGAACGTAGTAATTGATTATTTTTTGTTCCAAGGAAGAAGAAGAAGAAGAAGAAGAGGACGAGGAGGAGACCGGAGGAGAAGGAGATATTGGACTCTCATGCTTGGCACCCAAGATACAACGTTTGTTTTAGTTTTCATTCTCAACCAAGGGTCCAGAAACGGTCCTTCCGCCAACGATTTCTGTCGAAATATCGAAGGTAGCCTGGGAGAATTTAATTGGTCTGGGAATAAATAAATCCGGCAGTCGGCAGAACGTAAAACGGAAGGAATGCACCCGAGTCTGCTGACTGGTGGTCGGTCCGACCACGTTATTTAATTACCGAAACGGCAAGAAAA…
30	LG1	EgKpSI-F2R2	108.2	AGATGTGATTAACAATTAAAAATAATCCTCAACAAAATGGTCATCACATTTCATCTATTTGCCATATATTCTTGCAAGAAGTTATTACACATTGCTATATCTCCTCCGATCTCTCTCTCTCTCTCTCTCTCTCTCTCTCTCTCGCGCCCCCAACCCCCAATGAAAAAAAAAAAAAAAAAAGATACCCACCAGGGCCCCCCCAAAAAAAAAAAAAAAAAAAAAAGATACCCACCATGGCCCCTTTGAATTCCATGGATTTACAAGCATGTGCCTTGAATTCTAAACAATGCCTCTATAAAAGTAAGTTCACTAAAATAATGTCATGGTCAACATATTGCAGAAGTTATTTAGATGGATCAGTTATGTATTTGCAAATGTTGTGTTTAGTGCACACCTATA…
31	LG1	EG428	111.1	CAAGATAAGGTTCTCCAACTCCATTAGGAAAGTGTCTTCATGTCATCTTAGAGAAGCAGCTCGTACAGCTCTCGATCTCTCTCTCCCTCACACTCTCTCTATCTCTCTTACGGTCGACCTCTTTGCTTCCTCTAGGTCCGCCACCGTCACCGTCGCTTCGCCTCCATCGTCGTCACTCACGGGTGCCGTTGTGACTCCACCAGGCTACTCTTTCTCTCTCTCTCTCGATCTCAGGTATGGCTCTTTCTCTCTCTGACGGTCCTTTTTTCTGTAGATCCATCGCCGTTGCCGTCGCTGCACCTCCATTGTCATCACTCCGCAGTCGCCGCTGTTTGCATTCATTGCCATCACTCCATCATTCTCTCTTTCGGT
32	LG1	EG0963	115.7	CCTGTGATTGTGGAAGTCATCTGTTGCTTTATGGCAGATTCCAACTTCTAAGAATCTTCCCTTGTATCATATGGGGTATTATGATATGAGTGCTTCAAACTGCTTAAAGCTATTTGTAYGGCTCTTAAATGAAATTTAAGTCCAGCCTGACCCACATAGTGAATTTGGTTGAGTAAACCAGGYTAACAGTTTAAGGCTTGTTAAAAGAATTGTTAAATTATCAAGCTACTCMAAGTCCCAATGGTTTAAAATCCATTTTTGCAAGTCCTAATCCAATAATTAATWTACATACACATATGTGTGTGTGTGTGTGTGTGTGTGTTTATTTTTCCTTGGAGTTATTGGGAGAGGAGTTAGAGAATGGTATATAGTATATCACATGRGCATACCTATATAGCA
33	LG1	eg3104	118.1	AACCACTAGGTTTAGGCTTGAATTGCCCGGTTTGGGCCTTGTCATGAGGAGAAGGCCTATACAATCCTGGTTTGGGGGTGGTATGTTCTGTGCACCCACTTGGTTTGGGTGGTACGGCCTTTTTTGGTCAGTACAATTGTTATGAAGGAACAAAGACAAATAAATACAAAAGAATTTCAGGTTGGTTCTCTCTCTCTCTCTCTCTCTCTCTCTCTCTCTCTCTCTCTTTCTCGGCACCTGTGGAAAAATTTGGGTCATAAAGGGTATCTCCTGAGTTCATATGCCCTAAGCTTGCTTCTTGAAAGGGTGGATTGTTGCCAGGAGCTAAAGTTGCTAGCACTAAATGGCATTGTCTTC
34	LG1	EG0921	118.4	CAGCTGGTGAAATAAAGATGTTTCTGCTGTGTGTGTGTTGTGTGTGAGAGAGAGAGAGAGAGTGGACTTTCTAACATCTTTAACATGCAATGACAAAAGGATACTCCTGGCTGATGGTTCTGGATTTGAGGTAGAGGGATTGCGGTGYGACGCATGGTTTTAATTGTGGGAAATATATAGTTACATGTTTTCATTGTATCGAGTTAGATGAAGTGAACAAATGGAACTAAGAGAGCTACGATGGTTCAATGATTATGAAATAATGTATGTATTGAAGGGCATTGTAAGCCATTGGAGGTTCTAAAGTTCTTTGTTATTAATTTTCATGTATAATGTTRCATAAACTTCTTTTCCTTCTTTATTTCTTTTTTTTTTTTTAACATCTTTTAATCCTCGCAA…
35	LG1	eg3162F	122.8	TCTTGCTTACGCGTGGANNAGGACAAAAAATAGCCTACCTAGTATTTCCAGCTCCCAAAAATTTTGCTTCAAGAATTTGTCTTGCAAATGTGATATATATCATCTAGACATAAATGCTGTAAGAGCAAAGATGTAGTACATAAACAATTCTACTCTAAAATTATTGAAATTCTTTAATCTTTTTTTTCTTTCTTAGTTAATGAAAGGCTTCCACAGATATAAAGCACAGAGAGAGAGAGAGAGAGAGAGAGAGAGATAAAGTTTCAAGTTATCACCAGGTTTAAAGCACATTATTGAGTTTCTAGTTCTAATAATTGATACTATGAACTACTTCGATGTGAATCCGAACCAATTCCTAATATAATGAAAATCTCTGGTAACTCTTTTTAATCTGAACTT…
36	LG1	EG0295	129.7	CAGCTCGACAGCCCAACTTATCCCTCTCTCCACTTTTGACACCAACTAATAGTCTCATCACCAACCTCTACCTTCACTAGACCTGCAAGTCCTCCACCATCCATTGACCTCTACTGGTCTTGTCCGTCAAATCTGGTCTGCTGCTAGCACATCCTAGCCCAACTCCTATTCCCTTTTCCTCTCTCTCTCTCTCTATCTCTCCCTCCCCTTCCTCTCTCCTATCTATTTGCACCCTATTCCTCTCCCTATCTCTCCTCTCCATCCCTTACACTCCTCTCTATTTTTCACCCTTTGTTTTTAAGAAGATCTCCACCTCTCCCCTTTTTTCTCCTCCACCTCCTCCTATTGATCTATCCAATGCGT
37	LG1	EG0847	130	TCGGCGAAGGTGATCTCGATGTAGGGGTAGACGAAGCCAACCAGCTTGGAGGCGTAGGTGGAGAGGTAGATCTCAAGTGGGAAAGGGAAGTGCCGGGGAACCACAGCCCACAAGAACATGAGGCTGGCGATGATGGCTGATCCCGTCCCAGCCCAGATCTCAGGCGACATAATCATCTTCGTAGCCTCTCCTCTCTCTCTCTCTCGGTGTGTGTGTCTAATGGTTTAGACTCTTGAGGAACATCTGCTGCATAGAAGAGGGAAGGAATTACCAGCACCGGTCGATGACTTGGTCTGGCTGCTGCTAGGAACGTGAGGCAACGTTTTGTCAATTGTGTTAGTCCACGCGTAAGCAAGAGAATCACTAGTGAATTCGCGGCCGCCTGCAGGTCGACCATAT…
38	LG1	eg3050F	134.8	ATGTGTCCTTCTCCGACCGTTCGGAAAACGCGGAGACTTTGACGTATTTTGAGGGAGGCCTTTTACAGAACGGAGACGGACTGGTCCAGCCGCGGCTAAATGTAGCCTCCCACCTTCAGCAGGAGTGGGAAGAAGAGCACAAACTGTGCAGTACGAGCAAGAAGAGAAGATAAGGAGTAGAGAGAAGGAAAGAGAGAAGAGAGAAGAAAGAAAGATGGAGGTAGAGGTGAGGGCAGTGTGGCGGCAGAACATTGTGGAGGAGTTGACGCTAATGTTGGAGTTGGTAGGTCGCTACCGCTTCATCGCCATGGACACAGAGTTCCCTGGATTTCTTCGTCCCACACCCCGTTATGCATCAGAAGAGGAGCGGT
39	LG1	EG0601	136.2	AAGGGCCTTACTCCCAGAAATTTGATACAAGTGCTAAAAGTGTTTGAAGGTTCTAATTATTCTTGTAAGTCCTGCTACCACTGACTTTGAAAGTTATATCCATTAGAAACCATTGTGGGGAATCGTTGTTCATATTTTTGCAGGGTGTAGCTTACTATTTTACGACTCATTTTTCCTTGCCTTGCATTAAAACCATCACCTAATGACCAAAACCATCTCTTCTCTCCCTGTCTCTCTCTCTCTCTCTCTCTCTCTCTCTAACTCTCATGTTCTTTGTCTCTTTCCCTCTCACTGTCTCTTTCTTTCTGCCCCCTCTCCAGCACAAGGCTCTTCCAACACAATCCCCCTCCCCCACCAAAACAAACACATGCGTGCACTCCTTGACTGTACATCTGTAAC…
40	LG1	EG2190	142.5	CCCATTCCATGGGCAATTTAGGATAGTCCAGTCCTATGGGGCCCCCCTCATGTTTCTCAATCCTCCTCCCATGGCCACCCTTACTTTGCCCATGGTTGCCCCTACCTCACCTCTCGTCTCTCTCTCTCTCTCTCTCTCTCATGATGTCTGCCTTTCTCCTGCAATATTTGCCTTTGCCTTGTGTTCCATGTCCAACATTGACACACCTCCATCACCTCAAGGCTCCAGGGTTGACTTCTTGGCCATCCCCACTCCATGGGAGGCCAAGGCAGATATGGGAAGCTAACGTGGAGGTAGGCATCAGAGGTGGGGTGGACATGGGAAGTGGAGGGAAAGCAATCATGTGAAATAGCCTATTGGCAATGTTTGCAAAAATGGGAGGGAATAGAGTTGGGAAGC…
41	LG1	eg3116	143.7	ACCATGCAAAAGAGATTTAGAAAGAAGAGAGTGAGGAGAGAGAAGAGATGTGGGAGCCAAGAAGGGTGCAGTCTCCTCGTAGGCTCTTACACGGTTGCACCGAACTGTCTCTCCCCGTCTTCTCAAATCTCACGTGAACCTCTTCCGCTCTGCTTCTCTCTCTCCCCTCCCCCTCGCCTCTTTCCCTTGTTTTTGAGAAAGTTACACCTCATGCTTAGGCTTTATATTGTTTATACTTTATACCGGACAAAGATGTACGGAGAGTGAGAGAGAGAGAGAGAGGGGAATATCCGGCAGGGTGGGGGAAGTAGCGGTCCCACAAAGCAACAGGCTTGGGGTGGCACCGCGTGTCAAG
42	LG1	EGEMS0168	159.4	CCTATTTGACGTTGAAGATGATGATTGATGCAATGGTGCATGGGGCCAAAGTAATACCACTAACCCTTGTGAGCTATAGCAATTCAAAACATCACTCGAATGAAATAAAATATAATGAATAATCAATCAAAATATATATATATATATATATATATATATATATATATATATATATATATATAAATAGATTTTTTATAAAATATATGTGATAATATTTTATTTTAATGTTATTCTTTACAACACATGAATTTATATGTTACGTTATTCTTTAATTACAATATAAATATAAAATAATTACATATTATCTTTTTTTAAAATTATGAAAAAAATATAATATAAGAATATGTAAAATTTATTGATGTTTCAATAAAATTTGTTGATGTTTTAAATTGCTATAAA…
43	LG1	egAC0229	160.1	CATGCTCCCGGCCGCCATGGCGGCCGCGGGAATTCGATTCTCTTGCTTACGCGTGGACTACAAGTCTCCATTTATTTGAATCAAGACCTCAGTGGAGAAGATCAAAGCTTTTGTTAGTTCTCCGATCTGTTAGGAAATTTTGAGATAACCTTCAAGTGCTGCTAGATATAAGTATTTTTGCAGTTGTTCTTAGCAATGACACACACACACACAAAAAGTTGAAGAAGAAGGGTTCATATATATAGCATCATCAGCACAAGAATATTTTATTTTTAAAAAAAGTCATGTGCATCCATGTCATTATTTGCACAGATTATTGTTTGAATATAAGAGTCATAATTCTGAACAAACAATTTGGTTAAAACACCAAATAACTGATGTTCTACATTTAGCATTATC…
44	LG1	EG301	168	GTGGGGAAGGGGCATTCAAGGAATAAAAAGCAGGGCCTTCCCTCTTCCTACCCTCAACATCTCTCTCTCTCTCTCTGTGTGTGTGTGGGAGTTATCATCAAGCATGGGTAGCCAGTGCAACGGCGATGATTTCGAGGTGCCAGAGATCAAGATAAAGTTCACCAAGCTCTTCATCAACGGCCAATTCGTCGACGCCGTCTCCGGTATTCTTCCCATCCTTACCTCTTTTCTCTTTCCTCTGTTTCTATTTAATTTTTCCCGGGTCTGTGTCGCATCCATGTGTTTGTATGTATCTCTACGTTATTCTTCTATCTATATATATATGTGGAATTGTTTTCTTCATGGCCGCATCAAATTCCATTGTAATTGTTGTAGAATGAAGAGAACTTGAGT
45	LG1	EG0358	169.4	ACAATAACAATGTATATCAAATGCATAGCATGAATGTGTGTGTGTGTGTGTGTGTGTGTGTGTGTGTGAGAGAGAGAGAGGGAGGGCTATAGGGAGTAGGCTGAGACATGAATTCTGATGTAGAAGTTTCCCATATTAAGAATCAGGGTCCCTGGTTTTATTAGAATATTTGACTTTCATCCAATTTAGAACTGCCTCTTATTTCTGTCATTGCATTACTTATATAGAGAGATAAGTATGTATTCACATAACCTCATTTTCAAGATCCTTTTTTCACTGTCCAAATTCCTTTTGAAGCATTGGTAGATTTTATTTTTTAATTGCAGATTAAAATGTCCTCCCCACCACCCACTTTCTGAATGCACACAGAAAGAAAAGAAAAGAAAGAACCTCCTTTTA…
46	LG1	mEgCIR0257	170.8	GCAGCTAGTCACCTGAACGTTCAGAAACAGAAAAATTCTAACGAAAAAGAAAATTTATAGCAGATTTAAGAGAGAGAGAGAGAGAGAGAGAGAGAGAGAGAGAGTAATCACACAAGAAAACTGTCATAATCGAGAAAAAGTCCCTGAGGTCACATACTGTTGAAGGATCACTCTCGCAGAAGGCTTCAAGACAGATGCTACATGCGTCGTCGCAAGCATCTTGGATGCCCCCTTCCACAAAAGCCGCAGCTGACGACAGGTGGCTCTGCATCTTTCCAGTCTCGTCCATCCTCGATTCCTTTCAAAATAATAACATTGATATTAATAACAGAAATGATAGGGAAACAATACGAGCGACCAAGAAAATAAACTACATGAAGTTCACATCGGCGGATCCTA…
47	LG1	EG1952	174.9	GGGGGATTTGGTAACATGCTCTCTCTCTCTCTCTCTCTCACTCTCACACACACACACAGATATGTTGACATGCATACATGTACAGTTATCACTACATGCTCTCACTCATTCGAATCCATGCTTTCTCTCAATTGGATTGTATACAGGTGACACTCCTAGGCGCTCTGCAAGAATCAGTGAGAAGGCAAAGGCATCGGAAACCCCAGAAAGCGAGCCACCAAAGAAACGAGAAAGAACATCGAGTTCAAAGAAGGGAGCAAAAAGGGAAAAAGGATGTCGGAGATGGAGACAATGAAGCTCCTGGAGAAAAAGACACTCCTGTGGTAGAAGCAGAAGGTGGTGCAGATGTTGGGATGAAAGAGATCAAGGATGATGTGGGCAAGGGTGAAAGAAGATGCT…
48	LG2	egAC0037	0	GGCCGACGTCGCATGCTCCCGGCCGCCATGGCGGCCGCGGGAATTCGATTCTCTTGCTTACGCGTGGACTAACTAAGACCTACACCAGATTGTATTCATAGATTCAGCATCCTACATGGACGCATGTTTATGGGAACCAAATCCTTGTCGTATCCTAAAAGGATTTATGCACAAACTGTTGGATGCAATAAGCATAGGCCATGGAATTTGAGGAGCAACTGTTCTACAGGATTCAGTGTCTTCCTAGAACTTGGATGCAGCAGAAGAAACACTAAAAAAATAAACCAAATTAAGGGTAAATCGTATTCAGCTTATGTGTGTGTGTGTGTGTGTAGAGGATACACACAAAGACAAGTGTCATGCAATGCTTTTAACAATAGAATGTGCGACATCTGTCTT…
49	LG2	eg3026	11.2	AAATGAAATCTTACAATAAACTCTTAGAATGTGGCAATGTTATATAACAGACATTCATTACTAACAGTCTAGTTAGTGGGTAGATTCTCTATCAATAGATTTGGGCATAACAAACTCTGACACTTCTCTATATAAAGGTAATAAGGAGACCCCAAAAGATATGGGCACAAGGCTACTCTAAGATCTCTCTCTCCCTCTCTCTCTCTCTCTCTCTCTCTCTTTATCTCTTACTGTGCTCAAGCTCTGGCTGACCTAAACATCGGAGGGTTTTCCGTTGGAACACCTCCCTCCAGTGCAAGTGGGCTTCTTTTGAAGGTCTCTCACAGTGTCCCAGTGGTTTGATAAACACTCCTCCTCTGCCACATCAGCTCTCCCTAGAGCCTTGACACAACAGTTGGC…
50	LG2	eg3190	12.9	AAATTTAGAAATAAAAGAAAACTTGTCATCGATTAGATCCAAAATCCTACGATCTTTAAAACCTAGTCTCTAGATTCGATGCTCTTCTGATGATGAAGACCCTAGCATAAGTAGATAATAAATTCTATTAATCTTTAATTCGAGAAAAATTAAGATAAATAGAAAGAGATTCTTAGTCCAGCCTGGGTCTAGATCAAGGTTTGGGATGATTCCCAAGTCAAATTTATATGGTTCGATTTGACTTAAACTCAAACGAATTGGGTCTAATCAATAGGTCAGATTCACCAAAAAGAAACTGAGTCTCTCTCTCTCTCTCTTCTTCTGTCTCTCTCTTTCTTTCTTCCTCTTTTCTTTCTCTATTTCTCTCTCTCTTTCTTTCTTCTCTAGCCAAACCCAAGG…
51	LG2	EG2291	14.6	ATGCTGGTGGGGGTTTATCCATCGGCAGAACTCGGGAATGCTGCGGAGACTCGACCGCAGGAGAGAAGTCGCCGAAGGTCGGACGTCGTAGAATCCCTGAGTGGTCACTCCTGACACGAACTTCGACTGGGGGGATTTTATACCCAACATAATATAATATATATTATATAATATTATTTTATATAATAATATATTATATTATTATTATTATTATAAGGTTAAAGATATACTAGGAATGAATTAAAAATATTATTTTTTTGATTGATAGGAAAATGATTCAACCATCCTCTAAGTGAGTAAAATTTTTTGATGGATAAATATTATTTATAAAAAAATAATTTATTTATTTTAAAATTATAAAAAATAAATTAAATAATTAATAAAAAAATTAATCAATTA…
52	LG2	eg3075	15.8	ACAAAGAGTTAAGAAATTGAAAACACTAAAAAATACCCTTTATTGTCATTTTCCCATATTAAARGCACTTTCTCAGTTTGGTTACCAAACAAATCCTAAAGTTCTACAAAACTTCAAAAATATAGTTACCAAACAGTAAACAACTTTTTATTAAAAGCACTACTAACAAAAGCTAACGAAAACTTTGCTACCAACAATAATCCCAAATGAGGTCTAAACCATCTCCACCTTGAAACTTGAAGTCTCATTCTTGGCCCCTTCCCCACCAAAAAAAAGGATATACAATGCTATGAAAAAGATGAAGAGGCAYACATCTCGCACACTAGAAAGCGCGAGAGAGAGAGAGAGAGAGAGAGAGMGACTCTCCCAAGTTTTGGGATCTTTGGGATAAGYTAAWGA…
53	LG2	eg3338	17.5	CTATTTGAGAGTGAACAACAGAATTATACTCTCTCTTTCTCTCTCTCTCTCTCTCTCATGTTCTTGGCATGAAACAAGTTACACGCCAAGTTCGTTTCATTCATGCGGTCATCTCAATATACAAGTGTAAATAATTTTAGTTGTTAGACACACTAGCTCTTTCCCTCTCTCCCCCCTCCATCTCTCTCTCTCTCTCTCTCTCTCTCTCTCTCTCTCTCTCTCAGAGACAAAAACAAACTCGAGCGCATGCATACACAT
54	LG2	EG304	21.3	GTCCAGTGCCTAAGTGCAGTGAGTTGCTTGCAAGTCACCGTGGCAGTCTCAGGTCGGAGGAACATTTATACCCATATTCCATCAGAGCAAATCTTGACAGCAGAAATAGCTCCAGTGTCGGTCACGTTCAGTGCAGATGTACCAGGTGGTGACTTGGATGGATGAGGAGATGATCAGAGCAACATGGGCTCTAGGATTGGGTAAAGATGAGAATTCGTTGGTTTCATGGCTGATATGGATGAACTTTGAGATGGGATGTTTGATCTAGGAAGTTAGTTAATGGAGGACATTATAGAGTCCTAGCATTGTAAAACTTCATCACTTGAGTTCTTTCAGCAGAATGTCTGAGAGAGAGAGGGAGAGAGAGAGAGAGAGTTCCACCATCAGATTTGTGT
55	LG2	mEgCIR2575	25	CTGGAGTAGATGGGCGATCGATTTAGCAGGGACTTCGCAAACTGTAGCAGAGAAGAGAGTCGAGAGAGAGAAGTGTGAGAGAGAGAGAGAGAGAGAGAGAGAGAGAGTGGTACGTAGAAGTGTCAAGTAGCCGAAGTTCGCACAGCACAATCCCATGCTAGTTAATCCCTCACAACACGAGTAACCGCTGGAAATTACAGCGGTAGCAGCAATAGAGGAAGTAACAAAGCAAATGAAAAGTTGGCACCTGTATATGAATGACAGAAATGCTGACCCCAAATCCACCATACGCCACCGGCCTACCAATCCTTTTGAAAGGCTCCTTAAACCATCAATTTGGCTCGTATCAGCTAGTGTTTAACGAGGGAAGGGTCCTTCATGGCATTGACTTACGGGGTG…
56	LG2	egSNPm275	34.5	TATTGACAGATCTTCATCTTCTAAAATCAAAAGAAAAAGTACTCCAAGAAAACGTAAAGTAAATAACAGAAAAAGAGTATCAGAAAGTAATGTTAATGCAGATATGAGCGACATGGATAGCAGGGGTGATTCTGATTTATCAAGTGTCCGTCCACCTTCTGGGTCTGATGTTGATGATGCCAACTCAGGTATACATCTGTATATTTTTTTAAGAA[A/G]AAAAATCTTCAAGCAAAATAGTGCATATTCCATTGCACATTTCATTGCTAGATGAAACAGAAGTAACGATCTACTTTGTC
57	LG2	egAC0153	34.7	TACGCGTGGACTAACATCACATGCATGCAAGGGACATCAGCCTCTAAAATAAAACACCCCTGACTGAAGGATATCAGGATAATGTCTCACCAGCCCAGGCTTGTTGTGCCATGCGTATCTTCAGGCAATGCAAGCCAACTAGGCAGATGACTGGTTGGCCAATTCTGCCAATCGGATTCCATGTAAGCAAAGGTATCTGCCTAGTTGGCCAATTCTGCCAATCGGATTCCATGTAAGCAAAGGTTGGAAAAAAGAGGGGGGGTGGGGGTGTTGTCCAATACTGTGTGTGTGTGTGTGTGTCCAATTCTGCTAATCAGATTCCATGTAACCAAAGGTTGGAAGGTGTGTGTTCTGCTGTTTTGACTGTTTTGTCAAAGAGGGGTTATTCCCACCCTGTAT…
58	LG2	EG0454	39.1	ACTTGAGATAACAGAGATTGAGCGGGAAGCTAGGAAGAAAGAAGCATCCATCGAGAACATGGCGGCAACCTTCGAGATTTCCGACGGCTGGCGAAGGACTAGGAACAGGAATTTTAGAGAGAGAGAGAGAGAGAGAGAGAGAGAGAGAGGTGAGGGGAAGAGAGGGTGAAANATGAGAGAGAGGAGCTGGGAAAATCTCGACGAAAGAAGGCTGGAGAAAAGGCCTTGAGATGGGACGTGGCATATCCCCTAAAGTAAACAAACAGCCGTGATCCAAACCTGAGCTGCCGAGGGG
59	LG2	emSNPm275	40.1	AAAGCATTGGATGAATCAGACGGCAACAACAAGAGAACGGGTGAGTTCCATTCCTTTCCACCTTGGGTTCTCTCACATTTCCTGAACTTTTTGTCACATCTTCTTACCATATGCTGTTCCTTTAAATTTTGATCTTTATTTTTACGACATCAATGGAATTTATTTTTGTTCACTGAAATATATAGCCCATTTCAATTTCTCTTCAAATTATGGTATACTCTGGATTGCCCAAACTGATAGTTATGATGGATTGTGCCGTTGGTATTCTTCGTTCTTTTCTTCCCTTCCGTTATTTGAATTTTCCTGCAATATTTTCTTGCGTGTCTTTGTATTGTTGTGCTTCTCAAATCCTTTAAGTGGGTATTCTGTCTCCTCCTTTAATTGGAACTGACTACTAGA…
60	LG2	TS1MS73	48.4	CTGAGATGGTAGATATGGTGGCTATCCAGGTTGTATAGCCCTATGTGGTGCAAATATGCACTGCAGAGATCCTGACTCACGGAATCCAATGGTTCCAAACTAGGTCAAATTGTTTCATCCTAACTTGTTATATAGTCATGTACTTGGGATAATGTGTAGTGTTTATAAAGACTACTTTCTTCCTAAGAAAGAAACAATTAACTAATCACTTTTCTTAAAAGAATCCCATGCATTGTCCCGCTTGAATCAAAAGAATATTGGGTTCAAGTACCAAACTTGCAGTCAAAAGAGTCAGTATTTTGTTAAAAAAAATTACCTTAGATATTGCGAGACCTCTCTCTCTCTCTCTCACACACACACACACACACACTAATTTATTATTTTTACCTCCTTGACGTA…
61	LG2	EG2062	61.4	AAAAAAAATATTATTGTACAAAGTAGGCTTTCCAAATTTCCTATCGTTAGGGGGTGCAGAAACAAATTATGGAATATAAACTAGCATTTTCAGCTTTTAGATGATGGTGATGATTATTATTATTATTATTATTATTATTTTGAGAAGTTGGAGGACGTAAGGCGCTTCCCCCTGGACATATTGACAAAATATTAAATATTAGCTTTTAGATGATTATTGTTCAAGGGTAATGGCGTTGAGGGTTGCAGAAATTGTTTATACGTTTGAAGGCCGCTTTATAATGGATTCGGTATTCTTGGAAGTATATTTTGATAGTGAGGTTTACGGAGGCAAATAGGAGAGCCAGTATCATTTCCTACGTACGTAACTATGATATGAAATCGCTCCCTTATTC
62	LG2	mEgCIR3282	64.5	AACTAAAGTGCTTTGGCAGGTGATGTGGTGAGGTGTAAGTCTCATTTTCCCATATGAGGGTGAGCTAATATCCTAGGTTTCCTTTGTTTCAAGGGACTTCCTGTAACAGCATCCACACTAACATTCTATCTTTTTGGTTCTTGAATATTATTAGCAGTATTGAGCTTGCAGTGTATGATGGGACTTCCAAAAATAAGCTAAATGTATTCAAGCGACACAAATCTTAGCTCAATAGAGAGAGAGAGAGAGAGAGAGAGAGAGAGAGAGAGAGAGAGACATCTGTTGGATATAAAGGATTTTAAGAGATGAGTTCTCATAACAATTTTAACTCATTACTCCTGTCCTGCACATTTTTAAGCAACACGCCTTAAGGTT
63	LG2	eg3139F	64.7	GAGAAAATTGCTATAGGTTACCAGTCAAATCACCTAAAAAGTTTGTTAATTCACTGCGGCATTCATATGTTGCTTCTTCATTCAGCAAACTCTCCTTTATTGCATCAATTCGCATGAATCACATCAATCACACAACTGCAAAAATTTTAGAGGCCCAAAGGTARCATGGCTGTGATTTGGAACCAACCAAACCTTACTCGCATAAAACTAGGTTGACGCTATTGTTCCACGGGAGAAATTATAGATCATGTCTCAGTTCACCATCTCCGTACTGTGCTAGTCTCCGACTGCCATGTCAATATGGTGAACTCTAAATTGGTTTTTACGATATATCCAGCTCCTTGAAACCATGACCGAGTCACTGATTCGAATCCCAGCCTGTTCAACTGATACATAGGC…
64	LG2	eg3353	71.1	ACAGCATCTGGATACTTATTTGTATCAGGCCACATTCATCAAGTCATTAAGGTTCACTGTAACTCATATAAACAAATATTATCCCAAAAAGACTCTGTAACTTCTCTCTCTCTCTCTCTCTCTCTCTCTCTCTCTCTCTCTCTTTTTCAAACCCACCATAAGAGTCTCATTTAACAATCACCGAGAGAGAGATAGAGAGGAGGGGGAAAAGAGAGGGAGAGAATTTAAGAACCCCACTAACCTCAATTGGAACTTGTCTCATGACAAATCAACATTAGAAGAATCACCTTAACACCATATTAAGTTTGTTTATGAAAATCATGACTTTTCTACTCAAATTTTTTGCAGTTTCTTTATCTTAATCACTGAACAAGATGAAAATCAACGTACTAGGAGTAG…
65	LG2	EG0270	71.1	ACCATGGTATTTGCCATAAAGTGGGAGAAAAATTTGATGACGTGATACTTGGACAGCCAGACGGTATTCTTATCGTGACGTCAAGGTCTTCACATGATGAGACGCCAGTCACTTCGATAAGCAATGGACATAAAGATAAAGCAAAATTTTGATTGATCTCAATGGAGGTAAAAAAAACAGAGAGAGAGAGAGAGAGAGATTTTTCTAAACAAAAAAAACAGAGAGAGAGAGAGAGAGAGAGAGATTTTTCTAAACAAAAGAAGATATTTGACCGCCTCTGCCGGCATTGCTTTGCCAGAAACACTCATTCAATGTAGTAAAGAATCTCAACTTTG
66	LG2	mEgCIR3282	71.4	AACTAAAGTGCTTTGGCAGGTGATGTGGTGAGGTGTAAGTCTCATTTTCCCATATGAGGGTGAGCTAATATCCTAGGTTTCCTTTGTTTCAAGGGACTTCCTGTAACAGCATCCACACTAACATTCTATCTTTTTGGTTCTTGAATATTATTAGCAGTATTGAGCTTGCAGTGTATGATGGGACTTCCAAAAATAAGCTAAATGTATTCAAGCGACACAAATCTTAGCTCAATAGAGAGAGAGAGAGAGAGAGAGAGAGAGAGAGAGAGAGAGAGACATCTGTTGGATATAAAGGATTTTAAGAGATGAGTTCTCATAACAATTTTAACTCATTACTCCTGTCCTGCACATTTTTAAGCAACACGCCTTAAGGTT
67	LG2	TS1MS99	71.4	TTTGACAATGGTATATGGTGCCCATACTCATGAGTATTATGTCCTCCAAGCTCGGCTATTTGGGTGATGGTCTGGTCCAATTGGACCAGCCCAATAGAAATCGGCCCAATTCCCACCCAAAACCAAAAAAAAAAAAAATCCTCTTCCTCAACACTCCCGATCAAAGTCGGATTTTAGAGGCCATCGGAGGCCAGCAAACCCCTAGCCTCCACCTCTATTTAAGAGTCCCAAACCCACCTTCAAGTCACCACAAGCATCAGCCTTCTTCTATTTGTTCTCTCTCTGTTTTCTCCCATTGAAGCCGCGGCCTACCATCTTTGTGCCCGCCGGAAATCGAAGCCGGAGACGCCACCGGAGCCAAGGTAAGGCCCCGATCCTTCCTCCTCTCTCTCTCTCTCT…
68	LG2	mEgCIR0793	73.6	AAGAGAGAAACAGACAAGTAGAAGCAAATTTAGAAGCAGATCATGGATCTTTGATATCTTGGTATAGATATAATCCGTGTGAGCTTCCATCCACTTCCCCATGACACACTGATTGTTGAACGTTCGCATTGTTCCTTCTCAGTGCTCGGTCCCTGGATAGAAATAATCAGGCACAAAATAGCAATCAAAGTAAAAGATAAATATTTCATTAATTATTGGTGGATATTAGCGTCTAAGTCCCAAAAATAATACTCCAACTGTTTATTTTCTCTGTTAAAAGGCTGATATAAGCTGATTATGGTGTTCTATCCACACAGGCACATACAAACACATGCACACTCTAGAGAGTACTTCGCAACTATTCCTTTTCTTAAGAGGGTCTTAAAGCCAAGGAGCCTT…
69	LG2	EG0608	77.9	CACCACAGTCTTGTATGCACACGGAACAAGTAGACTAGCATACACAATTTTACTGTTTTAGGTTTTCTGATGAATTACTATCCTACATATACATACATTTATGAATAGTTTGTTCGTTTGGAGGGTGGTCCTAAGGGAGGAGGTTCTCTCTCTCTCTCTCTCTCTCTCTCTCTCCCACACACACACACACACACACATGCATGCACGCGTGTGACCACACACAGAANGACAAGGNGACAACCACACATACATACACCAACAAATACCCACATCCACNTTTACACAAACAACAAAAGCTATTTTATCTTTGTNANATCATCCATAANTATATCTTAT
70	LG2	EG0160	78.9	CCCCTGGCAAACCCATCGACATGGACACTTCCCACAACGGGTTCGCCTTCTCCCCTTGCAACCACCAGCCCCAGCCCTACCTCTTCGAAGCCCTCTCCTCCCCACTTCCCCAGGGTCTCTCTCTCTCTCTCTCTCCCCTCTCGTATATGGCTTCTGCGCTCCAGAGTATGACGGTTCTTTTCCTTTTTTTCCCGGGTGGAACTATTGCAGGTGGGATGGCGATGACGGAAGAGGATCGGCGAGGGACGGCGGAGCTGGCGGCGCTGGCAACTGTGGGGCTCAAGCTGGAGGAATTCCTCGGCGGGTGCGGCATGATCTATGACTCTGAACTGAAGAATGTTGCCTCCAGGTTTCCGCGGGGACCACCCGGGGCGGGGGAACAGAAGGACAGGGAGGCGA…
71	LG2	EG0153	82.8	CACGCCTGGTTTCTTAGTTCTTGATCTCCATGTTTATATATTTTTTCAAAAGAAAATAGAGGAAGCTTTATTTCGACGTGCTAATAAACTCGTGTTTAACGTGGATTAGATGCTCGCAGAGATGCAGAGAGAGAGAGAGAGAGAGAATGATTAAAGACGGAGGGCCACGAATCCGCTTCTTCTTTATCTTTTCCTCGTTCGACATTCAAACAAGTGCTCTCCGGCGCAGAAAACCTATAATTTTGTCGATATCTTTTGCTGGCCTAACCGTGCTATCGTTCTATCCTTCGAAGCAGTCGCAGTCAACAAAGT
72	LG2	mEgCIR3792	84.9	AACTAATATAGAGTTGTTTAATAATCGTCATTAGGGTAAAAGTCAATAAGAAAGAACAGCACACAAATGACATGATGGATATTGTTTCGCTCCCACAAAAAAAAAAAAGAAAAAGAAAAGAAAGAGAGAGAGAGAGAGAGAGAGAGAGAGAGAGAGAGAGAGAGAGAGAAAAAGATGAAGAAAAGAAAAGACAAAAAGGAAAGGTGAATGCCCCCTGCGCCGCTTCCACCACCCCCACCCCTCCCATCTTATTTCTGAGTGGACTA
73	LG3	EG2080	0	ATATATGAGGGCATAGGGATTCCCTTGTCCCAGTTTCAAGCTTGTCCGTCTTCTTCTTTTTCTTCTTCTTCTTCTTCTTCTTTTTGTAGAGAACTTTGTCCCTGTCTTCACAAGTGTTATCCTAACATTCTTATGAAGTATAAAAATTAAAATATTTTTTGAAGATTGTGATGAATATTAGGTGGGCTTAGCCAATTATTTGACATTTTATGAGAACCAGCAGACTGATCGGTGTATTTTCAGCAAGGTTGGGTTCTGGAATTTACTTCTTTATTGCCCTCAGAGAGAATAGCCCATCTTGGACTAATTCTATTTTGGTTAGTGTACAATAAAGGGTCATGGATGCCAATCTTCAGAGCTTCAGCACTTATTTAAAACATCTTGAGTT
74	LG3	EG1989	0.6	CCAAAACAGGAGATCAAGAGCCGACTCCAGCTGCCCGTAAGCAACAGCGAAGCCCAGCATCTTGGTCGGGCCCTCTTGAACAGACAAGAAGCTTCATTTCAAATTTCTTTGCTATCACAAAAGCAGCCCTTTAAAAATTTGCTCTGAAACCATAAGTAGAACCAACTCCTTTCGCAAGAACCTGCAATGTGAATTAAACCAGAAGAAGCTTTTCCACCTTCTAAAACAACTGTGGATCAAGATGATATGCTGCATCCATGAGAGAGAGAGAGAGAGAGAGAGAGAGAGAGAGAGAGAGAGAGGAGGGAAGGACATCNACGGNAGGATCTGGAGGCTGCNTCCGTGAGAGAGAAACAGAGAGGAGGGAAGGGCCGGATTTGGTGGCTGCNTCCNTGAGAG…
75	LG3	EG1307	1.6	CGTGGTGGAATATTATGGGCACAACGAGACGCGTACGTTACGAGAGCATCCTTTGTTCCAGGGTCTCTGGTTCGTGCATGGACTTTGAAATAAAGTATGCCTTACTTACCAGAAAAAATAAAGTATGCTTCTTCTCTCTCTCTCTCTCTCTGAGGTAGAAGCAGCATTGCTGGGTTCATGCATCAGAAAAAGTGGTCTCATAAGCAATCATTCCTTGGGATCCCGGACCCCAGAATCAGGGGCTTCTTGTCTGCTTGTTTCTGAAGGTGCTTTGGCATGTTCTATTGCTTGGAGACTTTCCCATGCCTCCAAAAGTCGGATGTAATCTCGCCATACCATACCTGCATCACGTATTTGTTAGTCAGACATTACCAGAGAGAGAGATTTTATCTGATACTA…
76	LG3	mEgCIR2347	4.5	AGTATATCGGTCAAATGAGCCCAATCAAGAGCATGTTTGATTTTGCATGTGTTGAGAGCTTGTTTTGAGAATATTGGTATATCTAAAGTGTTGCTTCTCACATGTTTGGTAAGCACGTGCTACAAAAGCTCTTTCTAGGCAGAGAGAGAGAGAGAGAGAGAGAGAGAGAGACCTTTAGGGTGCAATTGGTTGACTAAGTTTAGTCAAATTGATTTTGGCTTCTTCATGGGACCTGGACTTGGATGAAACCCAATTGTTTTGGTTATCTCTGGATCCAATCCAACCAATTTGTTCCTGCCTTATGAGTTGGACTGATGAGTCT
77	LG3	EG305-1	14.7	ACATTGCCTATAGGGTGTTTTTATGATACATGAACCTGACCTCAAGACCTAATAGGCCCTCATTATTCATATCTAAATTGGTCCTATCCTTCAATGAACCGGACCTAAAGACTTGATAGGTCTTTTTTGCCAAAAGCTGGACTGGTTCTATCCTTCAATGAGCTATGTATTCAACAAAATTTAGATCCAAGATGCCAACTGATATAGGCAACCGACTTAGGTTTGGAGTTTACTAAAACTCAAAGGGGACGCCTTAATGGGAGTTGACTATGATTAGAGTTTTATTAGGTCAAGTAGGATAGAGGTAGGTTGATACGCAGAAGATGAGATGATGATAGGAGTATGGTTGGAAGTGGGAGAAGAGAGAGAGAGATAGAGAGAGAGAGTGTGCAATCTTTG…
78	LG3	mEgCIR0059	17	TTGTGAATGCAAAAAAGCTTGTTGCAGGGGATGCTTTTATTTTCCTCAGGTCCTCTCTTCTCACCCTCCCCTCCCGTGAGGGTCAGAGAGAGAGAGAGAGAGAGAGAGAGAGAGAGGGATACACATGCACATATGTGCATGTTTCTATATTTTCATATTGATTGCTCCAAATAAGGCAGGAATTAAGGGCCCCATGCAAGATTTCAGGTATCAGTTA
79	LG3	egAC0051	18.4	GGTTGTGTTCTTGCTGAACTCCTACTAGGACAGGCAGACAACCTCATCTACAATTACTTGCTAAAATGTCTTGGGTCTCTTTGTAATTTTAATTGCTAGAATTTGTCACTAAATATGACCATGTCTCTCAACAGCCTCTCTTTCCCGGTGACAGTGGAGTTGACCAGCTCGTTGAAATAATCAAGGTAATATCACTTGGGCCATGGTATTTTATTATTCACACCCACTCACATCCTCTGTGTGTGTGTGTGTGTGTGTGCATATGTATCTATGTATGTGGGGGTGTGCACATGCATTTATATCTTTTTGTATGTGTGTGTTTAACTCACACGACCTTTTTTTTTGCAGGTCTTAGGCACCCCAACAAGGGAAGAAATCAAATGCATGAACCCAAATTAT…
80	LG3	TS1MS93	24.3	GATTTTTGATTTACTTCCTATAGCACGGAAACACATCTACAAACCAAAAAAAATACTCAAATCCAGGCATCCCAAGCGAAAATTTAAGCAAATATAAAAACATACATAAATCAATCGACAACAGATCAAGATCAAGCATCCGCACTCATCTCGGACCTAGGGCTCGTCTCTTGAGCCCCAACACTAATCCTAGCCCTTGAAGAAAAAGGCGGAAAGAGAGAATGAGAGAGAGAGAGAGAGAGAGCTTACGAGAATTCGCCATGGAGATCTCGTTGACTTCATTGGGATCCAACCAGACCTTTCCTCGCCCGCACTTGAGCACGCTGGCGGCGAGCCTCTTTTGGAGTTTGAGCGACACCATCGCTCTA
81	LG3	eg3335	25.1	ACTATTGAACCAGGACTGCTGCATATTGCAGCCCCTTCTTAAGACCTTTTTTTTTTCATTTTTTAATTTTTTTTTTTTGGTTGGGGGNGCAAACNCNCACNTGCNTGCCCCCCCNNNAMCMAACACAAATACMCGCACMCSCSCMCSCMCAGACAGAGAGATAGAGATAGAGAGAGAGAGAGAGAGAGAGAGAGAGAGAGAGAGATACCTGATTCTCACTTAGAGGCCGTCGTTCCCAATTGCTGTTACGTCTTGTTTTATTCAGACCAGCTCCTAATATTTTCTGCTCAACGCACAAAACACCCAGTGGCTCATCATCTCAATCTATTGAAAAATGTAACAGCAACTGC
82	LG3	EG2248	27.2	CTCTCTGTCAAGCCTACTGCTAGAAGCCTAGAACCCATCCCGCCTATCCAATTCTTGTTAAACCTCCCCGCCTGATACCACCATCACCCTACTAATCTTGATCTTTGAACAAGGAAGCCCTCAAACCATGTTTTGTTGTGGGATAGGAGAAAGTAGGATGACTATTCTTGGTAATCATTTCATGGTAAAAGGATTTGTGTGTGTGTGTGAGAGAGAGAGAGAGAGAGAACGAAGGAATGCTCTTCGGTTGGTTGGAAACAACATTAAGTTACTGCCTTTTTTGATGTGAGAAAATTATACTTCCGGTCGGTGGCGTGGGAGCCGCGGCGGGCTTATATTTTGGGTCTCAAAATGAGTTAAAGTACATACCATCTGTAAATCATGTATTCATGATCAAAC…
83	LG3	EG0179	27.7	GGACACGCGAAGCCGAGAAAGAGAGAGAGAGAGAGAGAGTCCTACGCGGGGAGTCACGGGTTCAATAAATGACGCGGAGATATTCAAGGAGAGGGGGAGAGGGAGTGTCATCTGATGCAGCGCCCTGGGTTTTGAGGGCCAAAGCCTGGTTTTGGCACCCACCGCAGCTCTTCCACACTACAGACTACAGGACCATTTCATCCTCTTAATCTTAAGTAAATTATAGCAGAAACAAAATACAATGTCATCTCACTTCTATTACTATGTATATGT
84	LG3	EG0474	41.4	ACTTTTCATACATCTCCGAGTTAAGCCGCTCCATCTGCACCAGAAATAAAAGATTAACTACAAACCAGTCCACTGCTACCTAGATCATCCACTGAAACACAATTAGGATAAACAGAGCAAGAGGAAATGAAGTAAAAAGTTATTAGATTAGAAAATCAGTGCCAAATTTGTTAGCAAATCTGAAAATTGAGCCACTGAGACCCGTTTAGGGAAAACCCAAGAGTTCACAAAGCATCGATGCAAGGAGAACGCTAGGAATCGATATTAGATTGCAGAAATAGAAGGCTGCAAAGCGGTAGGAGAGATGGGGATGTCACGAGAGAGAGAGAGAGAGAGAGAGAGAGAGAGAGAGAGGGAACCTGGGAGTGATGAGAGGG
85	LG3	EG0354	50.3	ACTAGTTCTCTCTTGTGTGATGCCATTTGAGGGAATTGACTTGTAGACTCTTGTTTTAATAATACCATCCACTTTAGACTCTCTCTCTCTCTCTCCCTCTCTCTCTCTCTCTCTCTAACATATCTAGATGGAGAGGGACAATGGAAACAAATCGAGCGAAACAGTAAAGTTCCACCATGAAGACACATTATTTTAGCATAAAGAAAAACCCTCTTATTTAGCAAGATAATTTGGTGTTCTGTGAATCAAAATTCTTTAGATGCTGATGCTTAGTGTGGAAGTGATAGTCTTCTATAAGTAATGAATTTTCTCTGTGGAGCTCTGTATGAATAAATTTCTTGTCATG
86	LG3	EG0714	52.8	ACTTCGTCTGCGTCAACGGCCACCTCCACGGCTTCTGCTGGCTCGCCCATTTGTCCTCCTCAGAGGATGATGAAGATGAAGGCGGCCCCGGTGACAGCGACGACGACGAGGATGACGACGGTCATGTTGCATGCTGAGACAGAGAAAGAGATTGGACAGAGAGAGAGAGAGAGAGAGAGAGAGAGATAGACGTTTAGTTGCTGATTGTTAGGTTGGTAGATAGGCGATGTGGGACTATTTGTCTTCACAATCTTCTTCTTTACTTCTTTGCTTTGCCAGCTCTGTTTTGTTCTCCTGTCTCCTGTTCCCTTCGTCCGTCCCTTTCTGCTTCTTCTGAGTCCAAAATAAAAAGGAGCCTCGCGTG
87	LG3	mEgCIR0882	54.5	ATCCAAGATATGAACTGTTGATCTTAGACATAACATACTGTAGAGAGAGAGAGAGAGAGAGAGAGAGAGAGAGAAGAGAATCTAATATTTTATTGGACAAAACCAAAACTAAGATAAGTATTAGTGTATGGTATAATAATAAACTATGAGATTACGCGCTTTACCTCCAAATGTTAGATAAATACTGTATAATATAAATCAATAAGATTTGGGTTTAATTAGGTGGAATCACCTCTTTAGTCAAAGTCAAGCCAATGAATAAGTTTTTTTAAAACAAAAGTTGAAATTAAATGAGTTAACATTACAACACCTACCGAGCTAACCTGATGAAATCAATCAGCTTGGTTTGGTTCTTGAGGTGATGTACCATCTCGTCTTGAATCATCTTGCATGCATTGC…
88	LG3	enSNPn023	56.4	ATTTTCACATATTTTCGTACTACAGGTGTACGATGTCACCCCATTTATGGATGAGCATCCAGGTGGTGATGAAGTCTTGCTAGCAGCAACTGGTAATAATTCAAATCAGCTTTTTGTTGAACCATAGATTTTATATGTTAGTATTTTTTGTCTCATATATTTTCCTCCATTCTTATATAAAAGAAATCATGATTAAGCCAGGCAAAGTCTGGTCTTGCTTAGTTGGCTATATTCACAGAACTGAATTTTTCATCTAATTGTCTT[C/T]GCAGGGAAGGATGCAACCAACGATTTTGAAGATGTAGGTCACAGCACCTCTGCTAGGGAGCTGATGATCAAGTATTGCATCGGGGACATAGATTCTCCAACTATTCCAACTAAGCGTGTCTATGTGGCAC…
89	LG3	eg3261F	56.6	GGAGGTGAGAAAGATTGGAGGTTGTCCAAGCCTAGGAGGTGTTTAAGAAGAAAGAGAGAGAGAGAGAGAGAGAGAGAGAGAGAGAGATTTTAGGAGGCTGTGGTTTGGATGGTTAGAATTAAAAGGAATTTGAATAGGATTGGATTTTGTCACCCTCTTTCTTACGTAAGTAAAAATCCAAAATTATGGGCAAGAGGCCTGGTTTTTATTGGACAAAATTCTATGACCGGTTCTCTATAGAGCAAGAATTTAGAGGGGATCAAAACATATTGGAAAAAGAAATTTGGAGGGGCTAAAACTTGGCAAATAAAGGGACATTCATCTCATGAGGACTTTAGAGTCAAAAAGGTTGGGCTTCTCTCTCGCTATCTCTTATATGCATATTCATCCTTTTTATTA…
90	LG3	mEgCIR2518	56.6	AATTAGAAGCAGTTGATTTGTACATAGAAAGGTTGCATCTGTCACCTACAACCTTTGTGGTGGCACCAAGTATGATAAAATGACCGTCTTCAGGACTGGCCATATAGAGATGTTGCTGATGTTCTATAGTGCAGCTATTCATGAGATCCCAATGGTAAAGACTTATAAAGGTTTCACTTGAGCAGATGAGTACTAGTTGCAAATGTCACATGTTGCCTTTATCCATTCTCTCTTTGATATAGAAAAATATATGTGATTGTATTTCACCTCTTCCAAAATTTCATGCATGCATACATGCATGCACATGCTTATGCATATATGTGCATGTGTGTGTGTGTGAGAGAGAGAGAGAGAGACAGAGAGAGAGAGAGAGAGAGAGAGAGAGAGAGAGAGAGAGAG…
91	LG3	mEgCIR3260	60.4	TAGGGCAAGTCATGTTTCCTACATTGACATCACAATAAAGATGGAAATTAAACCATGTAATTTCCATAAAGAAGGAAGAAATTTGTGAAAGATCATTGGAATAAATATTTCAGCTACTTAAATGTGATTTTTTTTTTTAAAGAGAGAGAGAAAGAGAGAGAGAGAGAGAGAGAGAGAGAGAGAGAGAGGGAGGGAGGGAGGCAGAAATACCTCGCCCTTATAGTGCCCTCATGAAGAGT
92	LG3	mEgCIR2518a	61.4	AATTAGAAGCAGTTGATTTGTACATAGAAAGGTTGCATCTGTCACCTACAACCTTTGTGGTGGCACCAAGTATGATAAAATGACCGTCTTCAGGACTGGCCATATAGAGATGTTGCTGATGTTCTATAGTGCAGCTATTCATGAGATCCCAATGGTAAAGACTTATAAAGGTTTCACTTGAGCAGATGAGTACTAGTTGCAAATGTCACATGTTGCCTTTATCCATTCTCTCTTTGATATAGAAAAATATATGTGATTGTATTTCACCTCTTCCAAAATTTCATGCATGCATACATGCATGCACATGCTTATGCATATATGTGCATGTGTGTGTGTGTGAGAGAGAGAGAGAGAGACAGAGAGAGAGAGAGAGAGAGAGAGAGAGAGAGAGAGAGAGAG…
93	LG3	EG306	64.2	CCAAAGTTCTGTTTTCCCCTACATGCCTCTCGTCTTTCTCCCAAACCTAGAAGAAAATACTGGTCCTCTCTCTCTCTCTCCCTCTCTCTCTCTCATTCTCTCCGTATGTGTGTGTGTGTGTGTTTTCCGTCACTCTCCATCTTAGGTAAGAAAAGGGGAAAAAATGGAGGAAAAAATATGTCATGAAATCCTAATCAGAACACACACTCTATCAATCGATCTCAGCATTCCTCAAAAATGGTGGCTTGATCAAAGGGTAAACTTCACTGAAAACACTCTTACACTGTATATTCTCCACAAATTTGTGAAGTTAAACGATCACTTCTTACCTTGAGGCCGAACAACAATGCATGAATACTCGCAGCTATCACTCAGTTTCATATTTTCAAGATTCTATCT…
94	LG3	eg3127F	73.1	ACCAATGCGTGCGATCCAAGAAAGTCCTAATCCTCTCAAAGCATGGCCATGTTCAATTGTATAAATTTCAGAACCCATAAACCTTTTCGGCCTGCATAGGTGAGCTTTCACTCTAACCTTAGTTGCAATACTCGTTATTATTTTTTCTCCCTTACTTTTGGTGATGTTCGCTCTTCCCCTTAATGTGGGTTGGTGAAAGACCTGCCTTCTTGTAGCTCCTCCTCCTCCGACCCCCTCTCTCTCTCTCTCTTTCTCTCTCTCCATCCATACTGATCTGTCTTGGGAAGTCTGTA
95	LG3	EGEMS0112	89.9	TAAAAAACAAATTAAGAGCGGAGAGAGAGAGAGAGAGAGAGAGAGAGAAGGAGAGAGACGGTGAAGGGCGTCATGGGGAGGGAGCTGACGGAGGAGCAGGTGGCGTCGATGCGGGAGGCGTTCTCCCTCTTCGACACCGACGGCGACGGCCGGATCGCGGCGTCGGAGCTGGGGATCCTGATGCGCTCCCTCGGCGGTAACCCCACCCTGGCCCAGCTCAAGGAGATCGCGGCGGCGGAGAACCTGACCACCCCCTTCGACTTCCCCCGCTTCCTCGACCTCATGCGCGCGCACCTCCGCCCCGAGCCCTTCGACGCCCATCTCCGCGACGCCTTCCGCGTCCTCGACAAGAACGCCTCCGGTGCCGTCGCCGTCGCCGATCTTCGCCACGTCCTCATC…
96	LG3	eg3274	100.6	GTCAGGACAGGCCTTGTATGTTCTTTAGGACCTTATCTTAAGAAGTATGTGGTAATCACGTGCCCGATCTGCATGCTGGGTCCGGAGTGTGATAGTTCAGCAGCTGTCGAAGTGAGGGACAAGAGAGGAGGAGGGGTTTTAGTGATGGAATAGCCAAGGAGAGGTGGGTTTAAGAAGAAGAAAGTGGGAAGGGGATAAGCTCAATTTGTTCATGGATGAAGTCGGCCTTCACTGGTGTAACCTATCCAATGGCCTTTGGCCGTCCCTCATCGGCCCATGTCACTCATCTGGCCGCTCTCGCGGCTATATCTTCCCCAATGGAGGATCAGGCAAGGGATAAAATTTTTCTATTCCGATCAAATAAATTTTGAAAATGGGGTCTAATTAGACTGGCTCTCT…
97	LG3	eg3126F	104.4	CTCTCTCGCAGTGTTCAAAGAGAGGCTCAAAAGTAGTTTTGCGCTCCATGAATAATTTTTAGAAGACATGACTAGATAGTCAAGAAAGTAGGCTCCCCTTCGCCCAATTTCCCAGCGCGAATTCCTTCCTGCCGCTGCTGCTGCTGCTGCTGCGGCTCTCTTATTCCCCTTTTCCGCCAACTCTGACTCAATCGCCCCTGCCACATACCAATGCTCAGAGCATCAGAGCATTGAATACCACAACATCAACAACACCAATAAACTACGATCTCTCTCTCCCTCTCTCTCTCTCTCTCCCTCTTCCTCTCCCTCTCTCTCTAGTATGCATGCCATGTAATTCTTGCATTACCTCTCCTTTTTCAATTTGTTTGCGTGTCTTTTTTGTTCCTTCTTCTCTTT…
98	LG3	EG2206	108.6	AGATGCAAACATAGACGGTACATGCATGCACACACATAGAATTTTAAAACAAGTATTCTAATTATTAATAAAAAAAGGATATAAATTGTATCTTTGCAAAAATGAGTTGAGTACTATCCTCTAATGTTTAAAGTATATAATTGAAGGCAACAAAAGATTCTCTTTCTTAAAACGAATGAGGAAGTGAGAGTGTGTGTGTGTGTGTGTGTGAGAGAGAGAGAGAGAGCATACTCAAATTAATAAGACAAACTGTATAAGCAAAATCTGATGTTTTCTTTCTTACAAGAAAATGGACAAAAAAATTAACATAGAAAAAGCTGACTCATAACAAAATTAAACCCAAATTAAGAAAGCACAGACATAGACAAGTGCTGGTGATTTCACTTCCAATCATTATTA…
99	LG3	EG2262	110.8	ACGACTCACTATAGGGCGAATTGGGCCCGACGTCGCATGCTCCCGGCCGCCATGGCGGCCGCGGGAATTCGATTCTCTTGCTTACGCGTGGACTAAGAGCTGGCACATCAGATATTTCCATGGCCTCTCTCTCTCTCTCTCTCTCTCTCTCTCTGTGTCTGTGTGTGTGTGACTTGGTTTTTTAAACAAACTTCTTTGAGCATAGAAAGGAGGGGATAAGAGGTGTATGCATATATAGGCAGTGTATAGAGGGGTGATTGGAACCTTTAATGCGTGGACGTAGTCCACGCGTAAGCAAGAGAAT
100	LG3	TS1MS12	112.9	AGAAGAGTCCTTCTCTTTTAAGGACTTTAACCAACACTATCCTAACAAACCTTATGAGATAAGGATAAAAGGGGGTGCCTCATGCTATCAAGCGGTGATTTTGGAGAGCTTTTTGGCATGAAGAAAAGGAGAGAAAAGAGGGAGGTGTGCGGTTTTTGTAGGGCACACAACAAGGGTGGGCATGGGGTCTTGGTCTCCTCCTTATCTTTTCTTTCTTACAAACAAAATGTTGGTTGGTCTCTTCCACTCTCTCTCTCTCTCTCTCTTTGTCCAAGATTTTCATATAGTTTTCTCTCTTCCTTTTCCTTCATAGATGTCCAAGAGTTGAACATATCTTCTCCTTCATAGATGTCCAAG
101	LG4	EG2194	0	TAGACACAATTCAAGACGTAATCTATATCCATGTAGACTGCCAGGGATCAAGCATTGCAGAAGAAATCAAACTTAACTTTGGGCTTAGAGTACTCGGTAGTAAGTATTTTAGAAGCCACATGGCATTAGCAGCCTCTGCATAATGAACTCCATCCCAGTTCACATACTTTGAGCCCTCAGGGCAGACCGGGCAGGCAGCGTTACCACATGTTATATTCTGATTGAAGTTATATGGAGGTCCACCATAGCCACAACATGCCATCAATGGGTTCTCAAAACCTGCGTAAGTGAATTAGAGCATTGTAATAATCATTTCCAAAAGCAAACCAATGCTTAACACACACACACACACACACACACACACAGATAGAAATATGATATTTCATGTACTTTATTTTC…
102	LG4	eg3154F	4.2	ACCAAAATAGAAAGAATTGCTCAAACTCTTTGTACACTAGCCACAAACAAAAAGAGAGCATATAGTTTCATTCTTTTACTTGATTAATGATAAATACTTTCCTGGAGGGCTTGATGATCCCACTGATGTCTTTTAAAATGCTAATTTTAGCTTCTTGAGTCCTGAAGCCTGTCAGTTTGGCAAGATCCTGTTCCATAGGAAGCATTATTGCTTTATAACACAAATTCATAAATACCAAGATGATTGACTAAATGACCGTACATCATAAAAGTTTCATTCAGTTATCTACTTCTGGAATCAATGAATATTTTAGCTTTGGTAAGTGTTGTAAAGCTCTACATCAAGCTAGCTTGCTCTCTTCCCTCTCTCTCTCTCTCTCTCTCTCTGTATATCGTTCTA…
103	LG4	EGEMS0160	6.8	CTGTGGTTGTTGCTGCTCTTCCCATGCACTGCCTCTTCCCTGGCTCTCTCTCTCTCTCTCTCTCTCAACTATAATTTGATTTGTTGCGTCTGAGTTTACTAACTTCATGATTTCTTGGTTGTTTGGTTGTTTCAAATTGAACTCTTTTTACCACCCATTAGGTAGATTTTCATGGCAAGTCAAAAGAACTCGAAAAAAGCAGGTTTTCTTTATAATTTTTGGAACCATTTTTGACAA
104	LG4	EG2056	13	GTTTTATAGATACGAGAGGGAGGGAGTTTCTTCTTCTTCTTCTTCTTCTTCTTTTGACAAGCAGGGAGGAGGGTTTCGGGGACGGATTTCTGGAATGAGATATTTTCTCGCAGTGCAGTGCACCATGGGTGAAATTGACGGTCAAACCGTATCACCTTGGCAGCGGCTTGGGCCAGATAGAAATTTCTTGGTATATACTTGTCACGTCTCTGACCCGAAATTGTGAATCAAGGATCATA
105	LG4	EG0206	20.2	ACATATGCACATAGGCATACTTAGCAAAAAGATTCTGTAATGGGTCCTTGTGAAAAGAAACATTATTAGAACTGGGGAGGAAGGGGTGTGTGTGTGTATGTGTGTGTGTGTGATTGTTCTCCACTTACGGATAATTTCACAAATATTAGTTGGTGATGGTTATGAGCGATCTATATATACTGAGAAAATATAACAGAATTTCTAGCATTAGGTTCTCAAGATGCATGACAAACAGGACCAAAGAGAACATCTGTGTAGGAAGGTACCTCAAAGGCAGAAAACTGGTTATGTTTCCACATCACATTGTAACTATACCACATTGTAACTATACCAAACTAGTAGGCAG
106	LG4	EG0376	23	CAGGCCATAGCCACTCTTGTCTTGGCTCCCACAACCATTCTAGCAAAAGGGTTCTCTCTCTCTCTCTCTCTCTCTCTCTCTAGATCTCTCTCTCTCTCATTGTTTTTCACCTTTCTCTTTCTCTCTCTCTCTCTCTCTCATTGTTAATTTTTCACCTATGGTTGTCCAGGGGGAATTTGAGTCANATGAGCTTGGGCTGGAGAGCCTTTTGTTTGGTGTTTGTTGCTTCTCTTGTTGGGTAAGTGCTTAGTTTTGTGTTTGTATCCTTGTCAAGGGGACTTAANATGAGCCATTTTGCTCTCTTTTCACCTTTTTTCTTGAACAGTGCCACCCTCAACCAGT
107	LG4	eg3210F	24	ACTGTGATTGTTGAGGCAGTAAGATTTCTCCTCTGCTACATATTATGAAAGTATGGAGAATATTTATGTATAATGGCGAGCATGAATATTGGCTGCACATATCATTAAACTGTAGAGAGAGAGAGAGAGAGAGAGAGAGAGAGGGAGAGAGAGAGCTCCGAAGAAAGGTGGTTATAGGCTTCAGAAAGTCCATAGACTATCTTGATGCCCTAAAAATAGGAAGATCGTGTATGAAATGTATAAAGTATAATTCCTTGGATAAAGAAGTGCATCGGAGTATCTATAACATTAAAATCTCTCCTGAAAACCTTAGGCATTTTACTGTGTAATAACACGTGTATGATGAAGAAGATACTATCAGATGTAATGCCATGGAACTGTAAACATCTATGAACCGTA…
108	LG4	EG0607	29.6	CTAAATCTATCCAAAAATTTCCCACTACATGGGGCCGACATAAACAGGTTTCCAGCCCATACACAGCCAGTGGGTAGGTGGGTTAAAGGAAAGCTCATTTTCTACAGAAGAAGAAGAAGAAGAAGAAGAAGAAGAAGAAGAGAGAGAGAGAGAGAGAGAGAGGAAACCTCATTACCTATTTTCGTATTTTACCACCGGTAATTCGTGAGACATTGAGAATCCGGACAGGCATGCGCTGGTCCGAGTTATGCCAACCATTATTCTCAAATTAAAACAGTGCGTGGACT
109	LG4	EgFAD6-F1R1	35.1	GAACTTTCCAGCACCAAGGACATATTTCCTATCAATCTTTGCCCTACAAGAAATCAACCAAAGTTGTTCAGGCTGCAGTGCTCCCCATTTCAGCACC[TC/..]ATTGCTAGAAAATGAGGAACAGAGAAAGCAGCTGTGCGAAATGTATGGATTTACACAAATTGGGGAACCACTTCCAGATAATATTACTCTGAAGAATGTCATGGATACCCTGCCTAAAAAGGTGTTTGAAATTGATGACATGAAAGCTTGGAAGTCAGTTTTGATATCTGTAACTTCTTATGCATTGGGAA
110	LG4	Eg0293	38.2	ACTTTGTCTGGGAATGTATCTCAACATCTATGTTTTGTTTTTAACGAAATAATTCTAGATCGTGTATTGCTTCATATTGGAATTGTATTATATTCACATTTTGTTGACCTAGGTTCAATATGTCTTCCATCAGCAGGATGGATCTCCAAGTTGTTTCTGGGACTGCGGCGTCCCAGTTTAGTTCATATGGAACATGCACATGATAGACGGACTATGATGAGAATATGCCCATAGGTGAGTGGACAATCCATAGATACAGAGAGATCATGCTCTTTATCCTGTTCGCTTTATATAGTTGCAAAAGATGTGCACACAGAGAGAGAGAGAGAGAGAGGGAGAGAGATGGCTATTGCCTGAAATTGGATGGGTGGGAGTAGTTAAGACCTTTGCTTAGCGGCG…
111	LG4	EG1027	39.9	ATCTCCTCGCCGAAGCGGAGGTCCTCCCTCGTGATCTGGAACAGGTCGCCGCAGGGACAAGGGTACGTGAACGCCTGCAGCTCCTCGTTCCACTCCATGTCCTCGATCTCCACCTCGTCGTACGCCGACATCTCTTTTTCTTCCCTTATCGGTATCCAAGATCGCTCCTCGCCGCCGCCGCCGCCGCCGCCGCCGCCGCGAGCCCAACTGACAGAGAAAAACACGTATGTCGGTATTCATTCCCTTCTTTATTTGTGGGAGGAACTGGGAATGTGATGCTGTGATCGGACGGTTATAATTGGTTTCTATCGACAAATAAAAATCGCCTTTTCGGATTTTATATGGAAAAAAAAAATTTTTTCTGATGCCGATACTAATAAGCAAACTAACATTATATTC…
112	LG4	EG0442	42.9	CGCAGCAATGATCTGGCCCGCCTTCTCAGTTGGGTGGACGGCGTCCCAGAATACGTATTTGCTTGCATCTGGACACGTGAATGGGCTCAATTCATTGCATGTGTATCCCACCTCGATCGTTCCAGTGGCACAGCATCCGAACTCGACGTTCTCAAACCCTCCAAGTGAAAAAGAGAGAGAGAGAGAGAGAAAAAAAGGTTAGGATCAAAGCTAACCCATTATCGATGCTTATTTTAGCCAGAAATATTATCACTTGGATCTGCTGGTCTACTTGTTTATTTACTCGTGCTGTTTCAAATCTGGTAGATCCTACAGAAAGCAAATTTGGAGTAACAAAACAGTTACCCTATCATATCGGGAGTTAGACCGATATGAGAAGTTGAGACCTGGTTTGTGTAA…
113	LG4	mEgCIR1753	45.6	ACCTCTAAGTGTAGCAGGGATTAAGTTTGATATTGCAGTATGATGTTGGGACAAACTATTATAATTCTTAGCTATGTGGGGATAGATCTCAAAAATGAGATATATAGGAAGCTAATCAGATGTATATTTTTGCAATGATGTCTTTTTTAAAGTCAGTCGATTCATGAACATTACAAGCATAGCACCAATATATATATGTATGTATGCATGTGTGTGTGTGTGTGTGTGTGTGTGTGTGTGTGTGTGTGTGTTAAAAAAATCCCCTTTTTTTTTTTCTTTACTAATCCTGCCATATTCTTTTGTCTCACAGACCATCACCTTGGACGAGATCAAAGAAGCAACATCAAAAGTTTAACCAG
114	LG4	EG0370	46.4	ACTCTGAGGTTCCATAACTTATGAGTGTTTTCTTTGATATAATCATTCCACTACAATTTGTAGCTCTCTCTCTCTGTGTGTGTGTGTGTGTGTGTGTGCGTGCGTGTGCGTGCGTGCATGTGTGTGTGTCCAACTGAAGCATCTTAGTTCCACTAATCCTAGGATCTCTCCTTTTGGGTTCTATGATTCCAACAAAAAACAAGATGAGTGTTTCATTGAATTCACTTCTTTTTCTTAGTTTGTAAAACTTCTGGGATCCTAGGATCTCCTATTTTGGGTTCTATTGTTCCAACAAAAAACAAGATGAGTGTTTCATTGAATTTACTTGTTTTCTTAGTTTGTACCATTTGATGTAGTATCCTCATCTCAATGGAAAGGATCTTGGCCTCTAATTTGTTT…
115	LG4	eg3337	46.4	CTTGTGTCCTGCCCCCTTTCCCATGTAAAAGGCCAACCCTTTAGTAATGACTTGTTGAGAATCGTCCCATGCAAGTTGCAACTGGCGTCTTTTTTTTTGCCTCTCCTTATCCTTGAAGAGAGAGAGAGAGAGAGAGAGAGAGAGAGAGAGAGAGAGAGAGAGAGAGTATCCATGGTGGGCCCTGCCTATTAGATGACAAAGATGTGACACAATTTTCAAATTTGCATTGTCACYGGATTCATCCTGAAGCAATTACACCTCGCAGTTCAATTAATTTTGGAAAAGTTGAAACAATAATAACAAGAAATGCTGGGTAACCACAGTTGACCATCTATCCACGTTCAAACCTTTTGG
116	LG4	egAC0002	46.4	TGCTTACGCGTGGACTAATAGCTTTATAATGACACCAGCGCTGAAACTGTTGTATATGGGTTTGAACTAACGCTACAATGAGTCAGCAAACCACAATATATGTGCATGTCATTATTCATAGCAGCAGCTTACACAGACAAAAATGTTGCATATATGCAGATGGGCCTGCTGTTGCATGGACAGCTAGATTAGGTTATTTCTGTATTTTATTTTTTTAATAGTGTTTTTGTGAATGCCCCCACTTTGTGATGTGTGTGTGTGTGTGAGAGAGAGAGAGAGCACCAGTTTAAAATGAGAAAGACAAAAAAAAAGAGTCAGAAGTTGAGACAAGCACTCAATACAACCCTACTATTGGTATTATAATTGCAAACATGCAAGTCTGTTTTCATAATGCGTAAC…
117	LG4	EG0218	50.1	CTGAATGGGATTCTATGGAGAAGTAGGCAGATCCATTAATTAGAGTCCTTTCTAGAGATGTATAGATAGATATATGGATACGTAGATACACTGAATTGATGAAATGTGGCCTAGGCTTCACCCCATCCTCCTCTCTTCTTTCTCAGCTTACCTTATCATGAGGGTGAATTTGTGGGAAAGTAGAGATTTGAGGCAGTGTTTTCTGACTTGGTTGATGGAGGGAGGAGAAACAAAAGGGAGGTGACGATATCTTAAGAGAATTTCAGGATGGAGAAGGTAAAGAAAAAGCAATCTCTCTCTCTCTCTCTCTGTTTCTCTCTCTCTTCGCTGTATGTTTTGAAGACCACAAGGTGTTCGC
118	LG4	egAC0122	51.4	GTCGCATGCTCCCGGCCGCCATGGCGGCCGCGGGNAATTCGATTCTCTTGCTTACGCGTGGACTAACTAAAACATTCAGTGGGTGTGAATGAGAATGTAGTCATGACGTATGCTCATGAATTAAACAATTAAATATCAGTATCTCCGATAATCGAGTTAAAATAAGATGGCAGTGATCAGAAGTGATGCTTTGGTAGCAGAACTTATATCTTCTTTCTCCTAGATGTCCAATCCCCAAAAGTTATCGGAGCAGGCATCTGCAGCATTTGGAAATTCTCGTGTCTCCAATTTGAACTTCAAAGGAACACTACAATTTTTTTATGGGCTCTTGTAGATGAATCTAAAATAGTGAGACATGTCAATGGCTAGAACTTTCCTCAATAACTTGTCCCAAGAAAA…
119	LG4	eg3217F	52.5	ACTTCCTGTCCCTCAGACTGAAGAAGTACCACTCCCTCTCCCCCATCTTTGCCGCATCTGAGACACCCAACCAACACAAACCAAAACAAAACAAATGTTCATTAATAGTTATGATATCATCTTACACATGAGACTAGCTACCGTAAACTCTCTCTCTCTCTCTCTCTCTCTCTCTCACYCACTCACACACACGCACGCACGCACACGCACATACACACACACGCACAAAGAAGAAGAAGAAGAAGAAGAAGAAGGCGACGAGGAAGAGGAGGAGGGGGAGGAAATAACTTGGGGAGGTTGTCGATGGGTAGCTAATGGACATGCGAGTCATGAGTCCAAGGTTAGCARCATGACTATGTCAACAATATCATGAGTAAGACAAGAAAAAGTTCTGACGTC…
120	LG4	EG2124	53.7	ATATGACTTATTATCTGAAAATTACTTACATACTATTGCCACAAGACTCTGAGAGGGTGCTAATGTGACTGAAATTAGATGTTGTCTGAGATCCGAGATGCCAAAGAGAACCTGCAAAAGAAGTTCACACTCATCAAGAGTGTTCTCAATGCTTAAGTTAGTGGCCAAAACTTTGGGAATAGTAGAGAGAAGAGAGAGAGAGAGAGAGAGAGAGAGAAGTGGGGAAGAGTAGAGTGCTCTTCTCTTGGTTCTCCTTTCAGTTTAGTTTGCTTATCTCAGAATCTCTTTCGTACCTCTTTTATA
121	LG4	EG1302	59.5	TATAGGGAAATCCATGAACAAAATAGAGAAAAGGCCCATAAAATCACATCCAAACCACCACTTCCAAGGCTTACCCCCTCATATATTCCAACCGGAAGCAAATAGAACGAGCAAGCCTTGGAAGGAAAGAGAGGCTTCAGAGCTCAGCCTTGCTTCATGTTCTACTAGGAGGAAAATATGAACTGGTGAGAGAGAGAGAGAGAGAGAGAGGGGAAAGGAGAGTCTTTTGTTCACAGTAACAGATGGGAGGAATTGAAAGAGAGAAAAAAAAAAAAAAAAAAC
122	LG4	EG0203	61.6	TGGTTGGATTGGGTCTAACCAGGTCAGGTTGGGGTGGGACATGGGTTTAATCGACTCATTTGCTGCCCTAAGGAAGAGTTACTGAACCTTTAATCGAGGGAGGGGGGAGCTAGAGAGAAGCTTCGAAAGGCTAGAAGACATATTGCTAGGAGAGAGATCGTGGAGAGAGAGAGAGAGAAAGAGAGAAGGGTCCAGAGTAAGGGAGAGCCAAAGAGAAGATTCAAGAGATCCATTGAGCCTTTTCTATATATATGCATATGTATATGCATTTGTGTATAAAGAGGATCAAATCAAACGGCCAAACTATGCCAGTTACTGAATGGTCTGGTTTGGT
123	LG4	EG0012	61.7	CCAAGCACAAAACTTCGCCAGCCACGCTAGCCGGCACCGTCTACATGCTTGAACACACACACACACACACACAATTATCTTATGGTGATTTTTATAATTTTTGTTGATCGTTTGGTATATTGGTTCTCAAATCACCTACTCCTATGATTTTTTGGAGATGGCTTTTTTTAAGTTCTCGCTATTGTTGCAGAAAAAAAATGTTATATTAAATACCTCATTATTAAAATTGTCTTTTTCTACCAAACTGGCTTTCTTTACGCTTTCTCCTTACCTTTTTGTGACCCCAGTTTGCAAAAGTCAAGCTTAGCGGCATACGAGTCCAAGT
124	LG4	EGEMS0128	67.4	TGGATATTGTGCGGAAGCTTGAATCTCAGGAAACTAGCAGATCTGATGTCCCACGCCTGCCATGCAGGATCGTAAACTGTGGTGAGCTGCCCATGGATGCCTGATTGTTTAGAAATGCCAATAAGCTGGACTTTTAGGCTTGTCTTCGTTTGGCAATTTGTATTTTGTTTTCTGGATTTTCTTTTCCTTTGTTTTGTGGGTGAATAAATGTTTATAAAGGCACAGAGAGAGAGAGAGAGAGAGAGAGAGAGAGTTTTGTCTTGGTGTCAGTACTTTCAGGTCACCCTTGCTCCTAGCTTTGATATTTCTATACACTTGTTGTGAGAGCAAAGATTTGTAAATCATGTCACAACATACAAAATCTTTCAGGTTCCGTGATCTCCTTGACAGAAGCTAATC…
125	LG4	eg3148F	69.1	CCACCAATTACTCTTGTCAGGCAGATCCCTTACCAATCTTGTAATCTATTTCCTGGGTCGTGGGGGTGTTGGGATCCTAAAATCCTTCTGTTTTCTTCCTTTCCCTCCTCCATGTTGCTCAGATGTAATAAAAAAATCAGTTCTAAGATCTAAGTTCGGATACCATTATAGGATCACTCCAATTTTATACAAAATCTATGCCCACATATTGATGATGCAAATAAGAAGCAATATTGAGATGAACTTGCTTGATGAAATCAAAGCGTGAATAAAAGGAATTGTTGAACAACTAACTTTCAGAGATTCTATTTAGAGTGAGGAGTTATTGTTACATTGACTTGTAGTATTCTCTCCTTTGGATCCAGAAAACAAAATTTATGAGCAAGTCTCTTGCCACCT…
126	LG4	eg3303	69.1	ACCTTAAGCTGCTTGGCCACATCTCTCGCTGATGATCCAGAGACTTCTATCCAAGTCTTTGAGAAGAGTGCACAAGCTGAGAGCATAAACACTATATAGAAAAGTGCATGGAATGGATTTGCAGCCATATCTTGCAAGCTGCATGGTTGGCTCCAAAGGATATAATAGTAAGCAATAGTAGATGAGAAAACAAAAATAATAAGATTAAGCTCCAACAACAAGAAAAGCTTCAGGAAAAAGCATGATCATGCTCCAAAAATTTCAGCAAGGCATGCACTAACGCAAGAAAAAAACTAGCATGATGAAACAAAAAGCAAGCATGCACATCTTGCGGACAAACATGCATGTGTGCTTATGTATGCCCACACACACACATGCACGCACGCACACAGAGAGAGA…
127	LG4	egAC0036	72.5	GGCCGACGTCGCATGCTCCCGGCCGCCATGGCGGCCGCGGGAATTCGATTCTCTTGCTTACGCGTGGACTAACTTCAATTTTTTTAGTAGATTAGTATATTGTTAGAGAGAAGCAGTTGGAGAAGTGCCTGTATGCTAAGTGGTATTTACCTTATTATGCTGTTGATTTTTGAGCCATTTATTCATTGCATGGTAAGTGACCATCTGGTGAGGAATAAAAAGGAAAAAATAATATCTTCTGATTAATCTTCTTGGATTCATTAAAGAAGTGAAAAAGGTATCGACAATGCAAACTATGTCTACACAAAGTTATGTCTGTCTAGCAAAAGTGCAGTTTACTAGCCCTTAACGAGCCCACGACCTGATTGCTTTGCTTCACATGCACATGATCGTGTGTGT…
128	LG4	EG0519	72.7	CAACCACAATGGATAGAGTTAGGATTCCATTGCCAATACCCACAAGGTCTCTCTCTCTCTCTCTCTCTCTCTCGATTCTCTTCTTCCAGTCTCTCAATTCTACTCTCCCTCTTTCTCGATGCTCCTCTCCTGATCTTCTACTCCCCTCTGCCCTCTCTCTCAATGCTCCATGACAATGATGACTCTGCGAAGACGGCTTTGCAATGATAATGGCTCCGTGGCAATTACACTGGCTAGGGATAAGGTTCCATGAAGATGATGACTCTATGGCTAGGGTTAGTGCTCTGTTGTTGCTTCCAACGAGGTATGCCTCCCCCCTCTCTCCCACTTTATTTTCTTCCTCCCTCTCTTCNCTCTCCCTCCCCTAGGTCCAGTATGCCTTAGCTCGGT
129	LG4	EG0546	72.7	ACTTCTAATAAATCAATATTACCAACTTAGAGCCAATGCAGGAAGAACCTGACCCACTCCCTGCAGCAGATAATGATCTAACTCAAGCCTATTGCTGATATAACACTAACCCAATAGGTCAGCCTTAGGTTTCGATGAACTCGACATAAACATTGAGAATTATCTATGCCATAGTAGATGCTAATTTTACCAACACCAATTAAACCCTACGACAATTGACATAAGACAAACTAAAGGGATTGTCTTTATATGCTGTCAAACACCATGCCTGTTAGCCAGCGCTACTTGGTCACCATTCAAAAATGTTGTTGCTTATGCATCTACAAGCATTTCTCATGAGGCACAATTTGGGTGCTGCCCATGTGCACACACACAAGCATGCCACAGACACAGAGAAAG…
130	LG4	EG0993	76.5	CTATAGGGCGAATTGGGCCCGACGTCGCATGCTCCCGGCCGCCATGGCGGCCGCGGGAATTCGATTAAGGCCGATCCCAC:TGTTTATAGTCTAAACTACAGCTTAAATGAATTCGATTCCTCTTTCCTCTCTCTCTCTCTCTTAGCTCCGTCACCCTGCTAGCTATAATATTAACATCATACGTGTGTTATTAGATTAATATATGGATGGATGATGTCGTGGAGGCGCCTGTGGCCGCTGGGCGAGGCATGTGTGGCAATTAGGGTGAGGCGTATGGTTATCTTATAGAGTTGTTTGATGCGTGGACGTAGTCCACGCGTAAGCAAGAGAATCACTAGTGAATTCGCGGCCGCCTGCAGGTCGACCATATGGGAGAGCTCCCAACGCGTTGGATGCAT…
131	LG4	eg3347	80	CACCCTTAGCTGGACTTCCCACACAACAAGCATCATCACCACCATCTCCTCTACTTTGCAAAACAATACAAGAAAAGAAAACATGGTGGGTTTTGTGTTTTGTGCACTTCTGCTATGCATGCATGGGAGCTCATAGAAGAACTAGATTCAAGGTAAAATAATATGTGATCCTCTTCCATTCTTTTGAGGGTATATTATCACTACCAAGGGGGCTTCAATCCCCATACTGTGCTTAATATTGAATTTTCAATGGAAGAAGACTCCACATGTATCAACATCCTTTTCTAGATAAACTGCAGTAAGTCTAGTTTCTCAAAAGGGGAGAAAGAACGTGAGAAGAAAGAATGGGGAAGAAAATCACATCTTTAGATACTTCCAACTGTGAACACTTTTGTCAGC…
132	LG4	mEgCIR3275	100.7	AACCGGTGGAAGCTTTTTGTCTGCTTCAGAACAGATGGTGAAAATGATAAAAAGCTTTCTGGAAGCCTGAGACCGCATAGAAACGAGAGAGAGAGAGAGAGAGAGAGAGAGAGAGAGACTGTCGCTCCATGCCTGCTGAAAAGGGAAAAGCTTTCCAGCACCACTCCTTGATCCAAAACCCTGCCCTCTTCAATCTTCATCACCGAACTTATATGAACTCAAATTTCTTAAATTTAAATTATTCAATATCCAGATAGTTCTTAAACCGAGAAATAAATAGGTTCATTTTCTATTAACAGAACCATAAGAGGATGGGATTGAGAACGTTTTTTGCTGTGGACTGACAGCATACTCTTCAAATTAAAAAGCCCTGGAGGAAGCTATAACCGATCCCACCCC…
133	LG4	EG0460	112.1	CGCACCCATGGTAAAAAGGCAAAATGGCCTTCAGAACCGATCCAGAAGCCTAATCACGCGACCTGGAACCGAATTCAGAAGCTCCAAAATAACTCTTCCACCTGTCACACGGCCACCTTGCAAGCACAACGCGTGCTTCCATTCGCATGCATGCCCCTCCCCTTCTCTCTACTTTATGCTCTCTCTCTCTCTCTGTATGTGTTATTGTGTGTGTGTTCTTGTGCTTATCACCTCCTGAAAGTATTCCTCCCATCCCTACCATCTTCTCTTTTCTGTATTATTTGGGGTGATGGATCTAGTGAACTCTATCCTAAATTTAGTGGTGCCACCAACCAGCATGGTCATGATGGCCCTTGCATGGCCGACCCTGTCCTTCCTCCATGCAGTGGAGTGGATATT…
134	LG4	EG2046	122.8	CACAGTGTGCATGCAATTCAAATCATAGTTTCATTTATGGTTTATACCATTAAAATTCTTGACAACTTATGTGGCCAATAACAGTGTTATTCCCTAAATGATGAAGGCCTAAATTATTTGACTAATGTCCAAACATAACAAGTGCAATGTTGCATCTCAATCTTCTTATGCAAATACTTAATATGACCATGTTGAACTAATCCAATCTCTTGTTGGAACCACATATATCTGATAAAGGTGCCATCACCTTTAAACTTTAGATGGCTTTTCTATGTTGACTCAATTAATAAGTCTTTTGTAGCCCAACTCCTCTTAGCATTCCCTACACACACACACACACACACACATACATATATATTTTTAAAATCCATAAAGTCTGCTCCAATGACATCTAGTAGT…
135	LG5	EG1990	0	ACATACACGTATGTGTGTATGTATATGACCATGGTTTCCATTCTTTGTGTGTGTGTGTGTGTGAGAGAGAGAGAGAGAGAGAGATTATGCAGCTGGCAGGTCAAGTGATTCCAACTTAGTCCAAACGTGAGCTTGGACCCGGATCCAAATCCATGGCTCTACGTGCAGTGTGGTCTAGTGGTATCCTTTCATGTCAAGTTTGTTTCAATTTTGAGTGGTTTGATTTGAAGTTGACTTCTAGTAGAAATTCCAAGCAAATTAGTTTCAGCTCAAATCACACCAATCATTTCCGGGAGCGAGAGCCGCAGTCTTACCCGGATGGGCTGACCACCTTGATCCACCTCACAGTTTCCATACAACTTCCTTCTCTTTGGTGAATAATAATTAAAATAAAAAAAT…
136	LG5	EG0242	1.8	ACNCGTGGACTACAGCNAGCGAGCGAGAGCNAGAGAGAGAGAGAGAGAGGTCGAGAGCGACACCCACACGAGGGGGTGGAAAGGGGGAGAATTTATGAGAAAGAGGTCCCTCGGAGAGAGAGATAAGAGGGAAATCTTATGAGAGAGAGAGAGAGAGAGAGGAGAATGGTGTTTTATTTGCAGAGGGAGAAAGAACATGGGCTATGAGCGGGTTGTACTCCACTACTTATAGATGGTTGAAAACCTTAAGCATCAGTAGATTGCAAACTTGGAGATGAGGAATCTTGACCAGATGCAGTGGCAACACGTACAGCTGCTTGTGCTACA
137	LG5	TS1MS46	5	TGTTTCGGATATATGTAATACTCTACTTCAGGTCAGTATTTATATGAGCTAAAATGAGTCAAGTTGGTATTTATATGAGCTGAGATGAGTCAAATCGGTATACATATATATATATATATATATATGAGCTGATCACAATACTTCACTAGAAGTCAATTCAGACAATTCAAGTTGGCTTTATATGAACTCAGCCTCCAATTCAGGTCGGCTTTCTTATAAGCTCAGCCTTTGATTCAGGTCAGCTTTCTTATGAGATCAGTCTCTTGTTCAGGTTAGCTTTATATGAACTCAGTCTGTGATTCAGGTCGGCTTCATGATAGACAGCCTCCAATTCAGATCGGATTCATGACAGACAACCTCCAATTCAGGTTGGCTTCATGACTGATAGCCTCCAATTCA…
138	LG5	EG309	7.4	ACCTTATTTGCTGTGTTCCAAAAGCAGAGCATCAGTCAACAATTAGACCACCCAATGCAAAGGCCAGCGAATGATCTTAACAGCAGCTCTGTGCTATACAGTTTCAAGGTCAGAAAAAATAAAAGATATCTCATTTATTTCAAATCCTTGCTAGATTTCTAAGAAGCTAGCCTCCATAAACCTTGAAGCTGTGTTCTGAACCTCCAAGTGATACAGAAGAAGGAAATGTTCGTGTGCATGTCTGTGTATGCATGCCTGTGAGATAGAGAGAGAGAGAGAGAGAGAGAGAGAGAGAGAATTGCCATGGTTGGGCTAGTGAGATGGGAGATAGAGGGCTTCTGCAGGATTTCCTGGTTGGNTTGGCAATAGTCCACGCGTAAG
139	LG5	mEgCIR2427	7.9	AAATGCAGAAGACAATTAAGCTAGTTTGCGAAATAGAATAGAAGATGTAAAATATGACCAAGGAAGAAAATTGTGAGAGACAAGCCTTGAATGATGTTGGATGAGATATATAGGAGGAATGTCACACCCATAGTTGAGTTATGGAGATGTAGGAAGGGGCATTGGATTTGTTTGTGTACGTAGAGATACATAGAGAGAGAGAGAGAGAGAGAGAGAGAGACTTTTTGATATAAAAATACTGAAGGTCACACTCTCGCTGTAATAGGTACCCACTTGGGATGCAGCCCCTGGACAGTGGAGAGGTGTGGATTGGGTATCTTAAGTAGTGGGTACTTTCAATATTTTTGGTTGAGAACCATGTCTAATTGAGAGGAACATCAGTTGTAGATCAGTTTAATG…
140	LG5	EG1960	9.2	TCTTCTTTTTTAACCCTAACCCCCTTGCAATCAAGTCACCATTGAAGCCCTCTCTAGCTCCTCACTATTTTTCTCATCTTCGACGGTCGGCGAGCTACCTTGCCAAGTACTACCACCACCTAAATCCCCATTTCTCCTACAAAAACCATCGATTCTCCTTATTTTTTCTTCCTTTGTTCTGAGATTGATTAGCCTTCCTTTCCATCGGAATCAACCACCTTCAGCCATGACTTGCCGCCGCCGCCACGTCCCATGTCTTCCTCCTTGTTGTTTTGGCCATGGATGCTGCCACTAAGGCAGCATGAGGCAATGCCCCTTTCTTTATTTCTCAATTTTTCTATGCACGATCGAACCACCGTCCCAAGTTGTGGCCACTCCAGCTGCGTCACTATCCAACCA…
141	LG5	mEgCIR2813	10.4	TGATGTTTTGACCTCCTAGTCTTTTTAATGCATCAATGTCATTAGTATTTATATAGTTATCTCTTGTTAGCTTTGTTGCAGTTTGACTATTGAAATCTTAACAATCACTTCATAAACAGTGCATTTTTAGGAATAAGTTTCAAATTCCCCTCACATATTATGTTCAACACTCTGCTCCAATTGGACAGCCATGTGCACGTGTGTGTGTGTGTGAGAGAGAGAGAGAGAGAGAGAACCCCATATTAGTTTGTTGGGCCTTTATCACGCAACATCCTAAACGTATTGGCAATCATCTTTCTGTCAGTGTTTTATGTGCAAGCCTTTATGATTTCATTGTAAACACATCATGCTAGGAAAATCCTGTTTTATGTGGGCAAGTGAATGGGCGTGATCTGCCTC…
142	LG5	mEgCIR2423	11.5	ACCTTTAACATAGGTCATGTCATTGCCATCCTAAAAATCATCATAAGTGTCGACAATTCAAGCAAGCATAATTATGTCACTCCACTTTGAATACCAGGGAGTGGTGTCATAGCAAAGAGTCCAAAAGTTATAACATTCATAGATTCTTAGTGGAGTTTCCAAGTAGCAAATGATGACTTGGAAGGTTATTGAACAGTTGCAATCTCCACCCCATGAGGAATTTGGATGGATTTGACCATACATTAGATATTGATCAAAAGACTCCTTTTTCTGATAGAAACACTTATTCTTTTAGTTTTTGGCTAGAACATCATTGTGAGAATGAGCAAATTAGTGCAAGAAAGAGAAAAATACACACACACATATGGGCACACGTGCATGTACACACACACACACACA…
143	LG5	EG2178	12	CCTAGTACTTCGTTGCTGAAGCCATCACAGTTCCACACCCACCCAAACACACGCCCCCTACATAGGTTAAAGATGTTTCATTTTGCAAGGTAGTATATGAATATCGTGTTACATTGTTTCTGAAGCCATCATAGGCCCTTGCTCGCTCACACGCATGCACACATGCACCCACATGCGCACGTGCATGCGCGCCTGCACACACATACACAAAGAGAGAGAGAGAGAGAGAGAGAGAGACCTATAAGTAGACCGGTACTCACATAACATCAATGTGCATGTATGTTTTAGTCGAAAATACATAGAAGCCTTTAAATTTCTGCCAGAAGAAAATTTACCCGCTATAAGCATTCAAAAAGAGTCCATATAAAAATATTCTCATGGTGAAGCCTTAAAATTCTA…
144	LG5	EGEMS0218	13.8	ACCCATTCAAGAGCAGGCCTTGAGCCTTCATCACCTTTACTTCTCCTCTTCATGGCTTGCAGTATCTCTCTCTCTCTCTCTCTCTCTTGTCTGTGGCCAATTCCCCCTCCCATGTATTCCAGCACTATGGCTGTTTACCAAGTGTGTAAATTAAGTAATGGTCTATCGCTATCATCTGGTCAACT
145	LG5	egSNPg053	14.9	AGCAGCCCAGGCAGGATAATGTCACCAAAACCAATAATGCTGAAACCCCCCCATGGATCAAACATGCGTGGGATCTTGAGTAACATGGGTACACCATCCTCGTCAGTCCTATCACCACGTGCAACCTATGAAATAGAGCATATGCAGTATGTTACCCTTCAAGTTGT[T/C]GCCACTGTCCAACAAAAATAAGGCCTCTCAATACTAATACTTACCACAATCATCACACTCTCATGAAACCACCTCTTTGAAGCAAAAACCCAAAAGATGTCGTACAGGAATGCGCAG
146	LG5	EGEMS0023	17.7	GGGGGTGATGTGCGGTGTCAACTTCAAGGTCAACACCTATTCCAAGATTAACAACATGCCACGAGTCGGCAGCACCACCAACTGGACCTTCTGGGACGAATCCATGTTGTAGCTTAGCTTTCTACTCTTGGCAACAACAACAACAACAAGAAACCAATCCTATCTTAAGTCTGCCTTTCTTCTGCCTCATCTTCTTTGTTTAAATGGGTTTCAAGTTCCCTTTGCATTGTACCTACCATCCATGGAACAAAGGTGTATAGGTGTCTGGATGTATATTTAGTGTCTACCTTGTATATGTATGGGAAAAAAAACTGACTGCTGATGCCAGATATCGACTC
147	LG5	EG2130	18.4	TTAAACAGAAGAAAACTAGCTTCTGTGCCTGTCATGCATCTTTTCTCAAATCTTGTCTGTTCTGACCATTAACTTCCCTATCCTTTTTAATCTGAACCATTAACTTCCCCATCATCAGCTTAATTTTCTAAGCTTCTACTCATTTGACAATCTTCCAGTCTGAAAGAATGTCTTAAATTGGATTCTCTCTCTCTCTCTCTCTCTAGCTTTTTTTTAGTTTTTTTTTTTCTCACATAACTACTACTCTTTCCACCACATACATGATTGATCGAACGAAAATAATACGTCATATTTTGAGTCTATGAGATCCATCTTCTTTCTTATGATCTAAATTCTGAAACATCTGAATCAGCTGACTAGGAACATTAGGATGCATGTCTGTGAGGTACCAGGGATTGA…
148	LG5	EG0246	19.3	AGATGGAACCAAAATCATCATCATCCTCATTGATCACTTGAGATGGAGAAATCTTGGAGAAACAGCAAGCGGGTGATGGATGCTCACCTTTCCGGCTCTTGTCCACGTCATTTTTCGTAGTTCTGAGGCCATGCTTGACACTACATAACTGGCCTACCACAAGTAATACAAGGAAGAAAGATATGGATGGCCGAGAGAACTTTATAAGCTTCATTTTGTTGGAGAAAGAACTATGAGAAAGAGCAGGAAGTTTGGGAAGAGAGAGAGAGAGAACAAGGTTGGATTTGAAGTTGGTAGAGGTGCAGGACGGTGGGGAGTGTATTAATAGGGGACCATCTCTCTAAGGTGAGAAAGACACTGTTTCG
149	LG5	EG2209	21	TCTATGCCGATCATGTGTGGATCATCATCAATCTAAAATTTTATGATTTTCAAGGAAGTTATGTAACAGGAAAACAGACTGTAACAGTTCACTATGGCCAGGATAGCTAAAAATAAGAACAGGCCCAAAAGGCGTGACAAATGTGTGTCAATGCCCCCCTTCCCATAGCAAAAGAAAATTTGGGTGCGTGAACATTTTCAGCAATCTAATATATATATATATATATATTAAAATGGAGGCCTCTACGTTGGTAGGGCCTCCATTTGCCACGTTGCAACAATGCAGAGGCCTTCGTCTGCCACGTCGCAACTCTCATGCGGAAGTAGTAGGGGCTCAGCAAGATCCTCCTATAGCCCGCTATCACCCGATTCAGCACGAGCCCGATGTTCTTCTTCAGGG…
150	LG5	EG1993	24.7	TCATCTGTCCCAATAGAGAGAGAGAGAGAGAGAGAGAGAGAGAGAGTTGAAGTGAAAAAGGAAGTCCGATAAATCATGGATATATTGTCCACTCCATTATCCTTTTTAGTATCATCTATTCTCTCTCTTAATCACTAACTGCATAGCCTTTCTAATTGCCAAAACCGAACTTCTGTTGATCCTAGACCCACTGAATTTACCACTTTTTTAAGAGCCTACGGTAGGGTTTTGGACTTGTCCAGTCCATTTGAGACCTGTCATATTCNAGGTCAGTCCAATGGAAACCAATGTAACATGTGATTTCTTTGGCTTACCCAAGTCACCTCGATTATAAAAGGCCTCAATAAGCCTATTTATTTTGAGCATGTTGGCATGTTTAGGTCAAAAATTGTCACCCTA…
151	LG5	EGEMS0144	37.4	GTCTCTTGGTCAGAAGCTTGCAACTCGGCTTAATATGAGGCCAAGCATGTAAAACGATTCAAAGTTTGGAAGCAGTTTGCTCCAACTGACTGATGCAGGAAAGAGGAATATCCTTATGTCTAAAGTGGAAGTCCTTGTTGTCCTAAAATTACGAGGAACATCCTAGTCTGGATACCACGTCTTATGTGGATGTATTAATGTAATAATACGCATACGCatatatatatatatatgtatatatatatGCATGCTTGTGACTTTAAACTATGAACTTACCTTGTGTACTTCTCTGATCACTGCACTTGCTGGGATCTGGAATGTTTCCATATTGTGTTCTGATACCATCTTCATTCTGGTTTGGTTGCCTCCACTTGGGGATGGAATCACAAAGAATATGAG…
152	LG5	EGEMS0190	41.7	GTCTCTTGGTCAGAAGCTTGCAACTCGGCTTAATATGAGGCCAAGCATGTAAAACGATTCAAAGTTTGGAAGCAGTTTGCTCCAACTGACTGATGCAGGAAAGAGGAATATCCTTATGTCTAAAGTGGAAGTCCTTGTTGTCCTAAAATTACGAGGAACATCCTAGTCTGGATACCACGTCTTATGTGGATGTATTAATGTAATAATACGCATACGCatatatatatatatatgtatatatatatGCATGCTTGTGACTTTAAACTATGAACTTACCTTGTGTACTTCTCTGATCACTGCACTTGCTGGGATCTGGAATGTTTCCATATTGTGTTCTGATACCATCTTCATTCTGGTTTGGTTGCCTCCACTTGGGGATGGAATCACAAAGAATATGAG…
153	LG5	EGEMS0195	45.1	GGGGTTTAGAAAGTGAGACGGTGGATTTGGGCAGCAGCAGCAGTAGAGAAGGCGAGAGAGAGAGAGAGAGAGAAGAAGATGAGCCGGAGCCTGGGGATACCAGTGAAGCTGCTGCACGAGGCGGCGGGGCACGTAGTGACGGTGGAGCTCAAGAGCGGCGAGCTCTACCGCGGCAACATGGTCGAATGCGAGGACAACTGGAACTGCCAGCTTGAGAATATTACCTACACCGCCAAGGATGGAAAAGTATCACAACTTGAGCATGTTTTCATCAGAGGCAGCAAAGTAAGGTTTATGGTCATTCCTGATATGCTGAAAAATGCCCCAATGTTCAAACGTTTGGATGCAAGAATCAGAGGCAAGGGCTCAGCTCTTGGAGTTGGACGTGGCCGTGCAGTT…
154	LG5	EG0357	50.6	CAGAACAACAGACTCTCCCCATTCTCTCGCCCTCTCTCTCGCTCTCTCTCTCTCTCTCTTTCGGGCTTTAAGAACACAAAGGTGGAGGACTGGACCAGTGGAACAGACTGCATAACAACAGTTTTGAACAGAGACATGGGTGTTGGGTAGTGTGCATGAGATAGGTGTGCTGGGGAATTCTACATTACCATAATACCCCTGAACTTCCACAAAATATCTCGCGAACCAATAAATTTTGCCGTTTTTTTCGAACCGTTTGGGTGAATCAGGGGGGCCACTGTAGGGGTATGTTGGACAATTAAAAGATTCAACGGGCGTGTGCTATATTTAGTTAAGGTGTTTAATGGGACTGGGGCGTTTTCGTTATTCTCGGTTGGTGTGTAGGGGT
155	LG5	EG0117	64.6	AGGTTTACATTGCAAATGTTTCCGTCATGCCCTGTATGATAATTTTTGTTCAATTACAGCAGAAACAACAAAAACAGCGGAGATAAGTTGATGAATAGAAATCAGTGGTCTAGTATAGTTTACAGAAAAGGGCAGAAACAACTAACTAGCCTATTCTTGAGAGAAGCAGAACATGCTCTGGAGCTGTGTGCAAGTGAACAGTCATAAACTATGCTTTAGACTGGGATGCAGCATTGTGCAATTATCAGTCTGCACAAATTGTAAGTGGACCCCTCTCTCTCTCTCTCTCTCTTCTGTCTTCAGAGTTTTTTCCTTTGGTGGAACTATCTACACTTTAGACAACAGAAACCAAGGATCTTCACTTCCAATTCATATAAGCATTTTAAGCTAGTGTTTCTT…
156	LG5	eg3013F	66.5	ATAGAATCTTTGGGGAACATGGCTTCTCTTGGTTCTGCAGCTTCTGCCTATCAAATCATAGGGGGAACAAGGCTTCTCTTGGTTCTGCAGCTTCTGCCCCTAGAAAGATAGATTGATTGATTTGATAGAATCTTTGGGGAACATGGCTTCTCTTGGTTCTGCAGCTTCTGCACCTAGATAGCTAAATAGAGAGAGAGAGAGAGAGAGAGAGAGAGAGAGAGAGAGAGAGAgATTATCTGCTAAAAAGGGAGAGAAATTAGGGAGAAAGACATTAGGTGAAAATGGATAAAGAAATTGTGCCGAAAAAGAACTTATAATTGTAACAAAAATAAAAGGTCAAAGGT
157	LG5	eg3331	66.5	ATGCACAAATATTCATGCATGGAGGGTGGTATATTTGAGCGATTGAGTCGGAATATTCATCTTCTAGATATTCAAGGAGAAATTATATTCCAGTTCTCTCTCTCTCTCTCTCTCTCTCTAGAATAAGATACACATTGTTGATCAAGATCTATAGTATCTGAAATATTTGAAAGCAAAGAGGGTCATGTTTTACAGGTCTTTTACCTGTTCACCAACAAAATAGATGGATGCTTCTTCTATTTAGGAACGGCATAACGGACATTATCGGAAATGCAACCATGCTAAAATGGATTATAAGGAACATAGACTTTGGCTCCATCCTATTGGTCATGATCAAGACATCTTACAAAAATGTGTGGAGCAGATTTAATCTGGTGCATGTGGTTTGAGAGCGCTAAT…
158	LG5	EG2006	66.5	CCTTGGTTATTGCACCATGCAACCCAAAAAATTTCTCAGGGTTACGTTCCTTTTTTTTTTATTTTAAAAAAATATGGATCCCACGTGAGGAGGGACCACGCCAACAACTTGATCCTATGTATGTGCGCGTGTGTGAGAAAGAGAGAGAAAGGACCCATAAGAGAGAGAGAGAGAGAGAGAGAGAGAGAGAGAGAGAGGCTCTTTCATTTGTATTTTGTTCATCTATGTCTTGTTTTCTTCGATTTGTCTATTTGTTAAGCATCATGCACGCCTTCATTTTCAACACCACAATAAAGCTTGGTGTGTTTCAAGTGTTCATGGCCCTCTCACCATCAAGGACATGGCTCACGCGTTAGTCCACGCGTAAGC
159	LG5	eg310	68.5	atcattggactatcataccccctcagcaactttgtgaaaaatgagagagaaagggaagagagagagagagagagagagagagagaacctttcccaactgtttatagccctcttctactgaggttgcaacattctgtatattatagtctatccggtcaatgatagttccctggttcacaaaaaaatacttcagaatctagccactttaaacaaacaggtggtcagtcattctccaaaaagatgacactcgtacctgatcaatcacaaggaccgagagatccttcataatctgagcaagctcattgacggattctacaacctaaaaatagaatccaagttaaaagccatggatactcaaaggtaatccttttattgttcagtaatcaaacaaattttcaac…
160	LG5	EG0467	68.5	ACTTGACTTGTCGGCGCGTGTGTCAAGATGGGATTGACCACTCCAGTTTAGGAGCTATGTACAGCATCATTGGACTATCATACCCCCTCAGCAACTTTGTGAAAAATGAGAGAGAAAGGGAAGAGAGAGAGAGAGAGAGAGAGAGAGAGAGAGAGAGAGAACCTTTCCCAACTGTTTATAGCCCTCTTCTACTGAGGTTGCAACATTCTGTATATTATAGTCTATCCGGTCAATGATAGTTCCCTGGTTCACAAAAAAATACTTCAGAATCTAGCCACTTTAAACAAACAGGTGGTCAGTCATTCTCCAAAAAGATGACACTCG
161	LG5	mEGCIR2433	68.5	CATCCCCACCCTTATGCCCATCCACCCTTTTGGTGGCGGCTTCAGCGGATCCCCCTTCTCATCTCGAGCATGAGAGTAGAAGTTGTATGGCCTATCGAGGTGGTGATGCTTGTCTACAGGCCTCATCGACGAAATAAGAAACAAAGAACAGAATAAGAAGAGAATTAGAGAGAGAGAGAGAGAGAGGAACTTTGCGGGCTAGAAAGAGAAGGCCCACGGATAGGAGCTCGAGAAGGTGAGGAGGAAAAGGGTG
162	LG5	mEGCIR3691	70.5	AACAGCATCATTGGACTATCATACCCCCTCAGCAACTTTGTGAAAAATGAGAGAGAAAGGGAAGAGAGAGAGAGAGAGAGAGAGAGAGAGAACCTTTCCCAACTGTTTATAGCCCTCTTCTACTGAGGTTGCAACATTCTGTATATTATAGTCTATCCGGTCAATGATAGTTCCCTGGTTCACAAAAAAATACTTCAGAATCTAGCCACTTTAAACAAACAGGTGGTCAGTCATTCTCCAAAAAGATGACACTCGTACCTGATCAATCACAAGGACCGAGAGATCCTTCATAATCTGAGCAAGCTCATTGACGGATTCTACAACCTAAAAATAGAATCCAAGTTAAAAGCCATGGATACTCAAAGGTAATCCTTTTATTGTTCAGTAATCAAACAAATT…
163	LG5	EG0613	88.2	ACTGTCTGTGCGTAAAGTTGTCCTATCATAGGAGGACTTTCTGTGCTAACTCAGCCATCCAACGTCAAGTGTGAGACACATCAACTATAAAGTCATCCTATTATAGAGTGACTATATGGATCGCTTTATAATAAGATGACACCATGAGTCACTTTACCGTAGGACGACTATATGAGTCACCCTACCATAAAGCGATTTACTCAGGTATCCTTCAAAACCCGAGAGTCCATTCAGTGATTCACTTAGGGCCTCCTCTCCCTTCAAAATGAGACCATCTTCCTCTCCCTCTCCCTCTCTCTCTCTCCCTTCAAAATGAGACACCTTCCCTCTCGCTCTCCCTCTCGTGCACTTGTCTCCCTCTCCCTCTCC
164	LG6	EGEMS0043	0	CAAATGGTGTCGTAACTTTTGTCAAAGCCTATTGTAACGGCATGCTACTCCATACACAGCAGCAAATTTATTGCATGGAAGTTCTTAAAGCAAAAATGTTTCCAATCAACATTGTATTGCAACTGGATTGTGATCTGGGCTTGAACTCACGTGCTTGATGCATCCCTTCTGTTGTGAGAGGATCATGGGATCAAGTCCTATCAAGGCCTTTAATTATGATGCTGCTAGAGGCTTTCCCAATGTGATGCACACAGCATGGAGGCTTATAGAGCTAATTGATTGGACTTGGTGCTTGGTTCTATACCAAGGGACCTCTAGATGTAGCATGTACAGAAGGAAATATTGGAATGTCATCCGGCAATTATCAGGATACACACACAGGCGCCTGCGGATATGTAC…
165	LG6	egSNPp010	4	TTGTTCACATGCTGATTCACATCTAAATCACTCCATCGAGGCTGCATAATATAAGTGAAAAAAATATACCATAAGTAACATAATATGAAAACAAACAGATGATGGAAGGAAAGGAAAATAAAGATCACTTTGTATGTCCACCTCATACTTACAGTCAGGCCCCATTTAATATAAT[C/T]TGCAGTATCATCATCAAGCTTTGGAAGCTTTCTGCTGTCCTCGTCCACAATAGCAGCATGTTCCATAAAGTAAGGCCCTATCTCTGCTCTGACTTCTTCGGGCATTTTAGACAA
166	LG6	EG2211	7.7	GTTAAACTGGGGGAACCACAGGGTGTAGAGGAGACGTAGAGATTATTAAGACAGTTCGGTTCTAATATAAGGCAGAGACAGACACACACACAGAGAGAGAGAGAGAGAGAGAGAGAGATCAGAAATAACTACTACGGATTCCATCTCTTCTGAAATGGTCGATGCTACCATGAAGTCTACATTTTCAGTAAAAAGTAAACAAATGGTTTATGATACCATGGAATCCGCACCTAAATGAAGCAATCCATGCTTTGAATAATTCCATCAATGTTTCAATGAAAAGACAATATCTAACAATGAA
167	LG6	mEgCIR0783	9.5	GTGCAAATTGTAGTAAAGCATTTTTGTTCCTGTCTTTGATAGTAAAGATGTTTACCAGTGCTTCAGTTGTTGGTAGTACAATGTTGAACGAGGGGTGTGACTTGGAATGTGGCTGTAAATGCTGAGTGGCATGCAGAGCTACCTGTTTTGAGACTCAGGGGCAAGGTAGGCATACTAGTGTCGTGTTTGTGTTTTTGTGTGTGTGCACGCTCGCGTGTGAGTGAGTGAGTGAGTGAGTGAGAGAGAGAGAGAGAGAGAGAGAGAGAGATCAATGTTTTCTCATCAAACACCCAATCTTGGTAAGAACGAGTTTCGAAAGTAGAAATTTTTAGTCTCTTTTGGTTGCCATTGATAACATTGTGGGTCAGACCTATAATTTACTAGAGTTGTCCATGCGGC…
168	LG6	eg3200F	12.1	GTCCGACCAACCCACCTCTAGTTCATCGCCACGTATACATTGCCCCCTCCAACCTTATCCACTCGTTTGCCTTCCCCTACTTATAACATCCTCCCCTCCTCTCTCTCTCTCTCTCTCTCTCTCTCTCTCTCTGTATTCTTATAATCTTATTTCAGAAAAGAAAGAGGCGAAAAGCAGTGTTAATCCAAATGGCATCTGGTCTAATTCTCTCCTTCCGGCCGGCCGTCATCCGTGCTTGCGCCACACCAGGAGGCGACAGGCGGTCGGAGGGGCGCGGGAGGAGCAGCGGCACCTGGTGGACCCCGCTGTTCGGGTGGCCATCGGAGCCGGACTACATCTCCGGCGGTGGGCCGGCGCCGGTGGAGACCGGTGCGGAAGAGGGGAAGCGGCCTCCAGCGC…
169	LG6	EG0362	15	ACATAATAAACTAAACAAACTGAAATGATAACGAACAGGCATGTTTGTGTGTCTTATATGTGAGAGAGAGAGAGAGAGAGAGAGAGAGAGATACCTGCAATGATGAGGCTAACTCAGCATTGGCATCAGGTGCAGGAATTGCTCTAGACTCTCTTAGTCCTCTCTTTTCAAGGTCAAGTCTATGCACCTTGCCTCCTGCAGCCCCTTGCCTGATAAAATCAAAATTGGGTAGGCTTAGTATTACAACTTTAATAGGACAAGGATGTAAGCTAATGCCTAATGAGAAATACTTTAAAAGTGCATATTCTACAAAGCTAGCCCTAAGCTTCAATTGGGTAGCCAAAGAATTTTGGAATTATGCTTAGGAGGGAACAATCCAAGTAATATTATCTATTAACA…
170	LG6	EG2224	18	GAGAAGGGGATGGCATGGAGGGCATGACTTACAGACAGCTTGGAGGAGGATGGGGGGATCAATCAGAGAGAAGGAAGGAAGGAGGAGGAGGAGGAGGAGGAAGAAGAAAGGTGGAGGAATGGACAGAGATAGAAAGAGCTCCCATGGAGGAGGAAGAATATATAGATGATAAGGAGAGGAGGAAAGAGGAGGAAGAAAGAGGGATGCCGCGATGAAGGAGGGGATCAATTATGGAGAAGGGAGAAGGAGAAGGAAGGAGAGGTGGTGGAGGAATGGGGTGAAGGTGGAGAGAGTCGCAATGGAGAAAAAAAATGATGAGGAAGGGAAGGAAGAAGAAAAGCGAGCAAGAGGGATGTCGGCAATAAAGGAGGAGATCAATCGAAGAGGAGGCAAAAGAAG…
171	LG6	EG2296	19.6	TGAGGTGGGGCGCGGATGGTGTCGGGCTCGTCAAAACCGGCGTCGGCTTTTGTGCTCCGAGTCTGAACCAACGCGGAAAATCCCAATTTAAGAGCCAGCCAGCTGCCTCCCTGTACGTTTCTCAATTAATCTTCTTACCTCCTTTTCTGAATCTGAAAATCCGCGATCCAACGAGCCACTTTTCTCGATTTAGAAACCCTAGGCCAGCATCCTCTCTAACCCCCTCCTCCCATTCTTATTAAAAATTTGGTCAATTCTCCACCTTCCTTCCACCGAATCCTAACCCTAATAGGCTTCAGTCCCATCCCAAGAAGAAGAAGAAGAAGAAGAAAAGGAGGAGATTTTGATATTTATATTGGATTTGGAGCAGACGCGAAACCCTAGCGGCGGTCGACGAGA…
172	LG6	EG0724	22.1	TCGCATGCTCCCGGCCGCCATGGCGGCCGCGGGAATTCGATTCTCTTGCTTACGCGTGGACTAACTGGCTTGTGACCACTGACCGTTGCTTGGCCCAACGAGATTATAACTCATAGTTCCACAACAAGAAAGCAGACGACGAACCTACGAACCAAGATCTCCGAAAGAGAAGTTCTATACGAGATGCGACATGGAAGCTAGACACTTTTCAACGTTTCGTGGCACCCTCATCACAACGAAACCTGCCACTTCTTCTACCGTTATTACTAGCTGATCCTACACGTTGAGTAAACTACTAATCGTCAAAAACTTTCTCCATGTATTCACCAGCTATCCAGTTTTGCATGCAAGCAAAATGTGGTTCGATGGAATCCGATAATTCTATCTAATACATGTATA…
173	LG6	EGEMS0127	23.5	CATCTGTTCTCGGAATGGGTTTCCCTAGATACAGGGGTGGCATCGTGTTTTGGGCTGATACTGTTGGAGCTGGTTACATATATTCAAGACTCAAAAAGTGGGCTGAAATATATGGTGGATTCTTTAAACCATCATCTTACTTGGAAGAAAGAGCCAACAAAGGCCTACCGCTGAGCATGCTCGATATGCCTCCATTGGAAGCATCAAGATCACGCATGTAGTTGGCTCATCGGCAACTGGAGAAAAATTTAGGGCTTTGCCTATAGATTCTGTTTTGGCTTCAAGTATGCAGATACAAGCAGGGCATGGACCATAAAGAGTGTCTAATAATTTAACATGTTTCTCCTTGCTGTTTGGGGTATTTGATGAGTCAGCCAATGCAAAATAATGTAAGCAATA…
174	LG6	EG2156	27.4	CATGCGACAATCTTCTTTGTTGCGGAACCAGGACTTACAGCCACGTTGGTTCGGTCCGGTTCAACAGTTGCGGGCTGGAAATGGGATGGACCCTTGATAGTGGGATCCACAGAGTTTGAGACTGAGCAACAACAAGGACCGGGTTACAATTTTGATTTTTGAATCCCTCTTGCCATCGTCATACATGAGACTGACCGGGTGGCCATTTCCTTGCTGGGGTGGCTTTTGACCATTCTCGGCTGGTCTTCCCTGGTCTCAAGGAGCGCTCACGGTCTCTTATTCNGGTTCCCAGCCACCTCCCTTTATATATATATATATATATATATGTACCCCTGGCTGCCACCACCAAAACAACATATAGAATAACCTTCCCATCCAAAATACATAAAGGGAGATTTC…
175	LG6	EG0589	30.4	ACACTTCAGACACTGCTTGGGTCTGACAGAGACTAGACCAGCTCCACTGACACGTAACACCTCCATCTTTGTCGTGGACGATTGGGGTGGGGGAGAGAGAGAGAGAGAGAGAGAGAGAGACTTACAACGATGTATGGGTCGAAACGGATGAGGGCATAGGCGGTCCAGCAAGTGCCGTTAAAGAAAGAGGCTAGTGAGAGAAATGGAGGCATGAATTCCACGCTCCTTGTCTG
176	LG6	TS1MS86	32.9	TCTTTCATCCCTTGATGGTCGTCGTTTTTTCTTTCATGGTCTTCTTCTAGCAGGAGGATGCAAGACACATGGGATTTCCATCATCTCCTCATGCTTCTTCAATTGCCACCACGTCTTCACTCTTCGGTTTCCATCCCAACACCATGGTATGCCAAACTCGATTCGAATAGGTAGTCACTGTATAAACGAGCAAATACTCTATCTCTGAGAGAGAGAGAGAGAGAGTCACGGTATAAACAAGCAAATACTCTCTCTATCTCTCTGTGTGCGTGTGTGTGTGAGAGAGAGAGAGAGAGAGGGAGAGAGGAGGGAGCAACCTGTTGAGGTCTGACATGCGAAATCTCCTTGTTTGACACCCTTTTCGTCAGCAAGGCTTCTTGCTGTGTGATAATTAGTCAT…
177	LG6	EG2126	33.2	TACTTGTTCGGAGATTCGGATAACTTGTCATGATGATTTCTGGAGATGATAAAGTAACAACATAAAAAGCCACCATATAATTACAACTTATATAATAGAAACAATAGGTATGTATATATGTATGTATAGACATGCCTGCTTGGAGTATATATGCACAATACACACACACACACACACACATATATATATAAAGACACACACACACACAATAAAATAGTTGTAACATAGTTTTATTTCTCCAAATTTAATCTATTTCAATTTTATAAAATTTCTTGACATTTTTTATTTTTATTTTGTTAATAGATTTGGACATAACCAATAAAAATAAAATCAAAAACACCAATTAGTTAAGCATGGACCACAGATCAAAACCAAGTTTTTAAATGATGGTGGTCCTTA…
178	LG6	EnS0040	35	CCTTCCAGCCCCCAGCTATCCTTGGCCTCACAAAGGAATTCTTAGTTCCTATGATCATGCATCGTAAGACTATCACCAATTCACATGTTTCCTT[G/C]AACCGTCATTATTCCATATAAATTTCTTTCTTTGAAATTATAAGTCCGGTTTATTATGCACTAGAGGAGACTGGTTATATTTTCATTATTGAGGAGATTCATTGGCCTAAAATTATTCCCAGTTTTTAACAAGCTCCTTAAAATGACTAACAGATATTGTAATAGTTTGTGGCCTACAAGGGCATACACTTATAAGATCCTATTTTTAAGCATTTTGTTAATAACAGAAACTATGTAATGATGTGAACAGAATCCGGCGTGGTCACCAAGTTTACCAACAAGTTTGTGCTTC
179	LG6	EGEMS0298	35.5	TCTCTGATCAAGAAACTGGCCAGATCTGGCAAGCGTGCAGAGCTCTGGTCTCAGAAAACCACAAGCCAAAACCACAAGGCCAACCAACAGAAGCAAGCTGCTGCTGTTGGCCATCCAATGAAGGATGGCCACAAGAACAACAAAGACAAAGGCAAGCAAGGCCTCATCCAAAGCCTCCAAGTCTTCAAGAATCAGCACAATAAGCTTTCCTCATTGAGCTCTGATGAGGAGGATTATGATGATGATGATGATGATGATGATGATGAAGATGATGACCTAGATGCGCTGCCTTTCCTCAATATGAACCAACTGAATTTTCTAAGGCAGGCAAGCAATGCCACAGCCAATGCAAAGAAAACCGGCCATGGCATTAGTGCTGGTGGGAATGGTAACAGTGGA…
180	LG6	EG0987	35.8	CCACAGATGACAACAGTTTCACTTGCACAGTAATGGAATGTCCTTTTGTGAGAAAAAGTACAACAGCCATTGCATTTAAATAATAATAATAATAATAATAATAACACGAAAATCGATCGTTTTATTCAAGTATCTACTACCAATACAAAACAATGTAATCTTAAATTGCAAGACAAAGATCCTTTCTCAATGCTCCATGACAGACACAATCAGCAGAAGCCATCGCACAAAAGATGTTTTATCTGTTTAGCATTTATAAATATTATCTTGAAAACTGAAAACTCTTGCTAAATTTACCCAAAAAACCAATGCTTACTATCACAGACACGACAACATATCTTCCCTGGGAAAGTAATGTAATATTGGAATGTGATTTGTAAGAAAAGTGCAACAGTTTCA…
181	LG6	egAC0063	37.9	GGACTATCAAACCAAGTTGGATCATTTTCCATCCACACTAACATGGACATACCTTTAAAGTTAGAAAATCAAGATAATGTTGGAAATATAACAATAAAGTGAGAATTAGAACTTTCTGCCAAACGCAGTATGAGAAAGTAAAGGATGGCATTAAAAATCTCAGATGTAAAGCAGAGCAATAAAAGGGATGTCATTAAGAAAATATTAAGCACTTTTCGATAATTGGTGTTCGGTTCACAAATATCACAAGTGAAAGAAAAAAGAACCAAAATTGCCGAAAAGCATAGGAAGTGATTCAAAATTCTCGAYTTCATACAAAGAAAACAGTGAACATTGTGCACRAACTAAAGCAAGATGAGAAAATGGACTAAGAAGATTTTGTTGGAAAAGCACATAGTC…
182	LG6	EG0501	39.4	ACCAGACTGACAGCGAACTAATAATCAGCATGCCCCAATACCTATTTTAGGTGCTGGACTGGCATTCCGTACTGACATATGGTATGCCTACACTTGTTAGGTGCCGATATGGATAGTGATACTTAAAACCTTGGTCCTCCGTTAGATAAATAAGTGTTATTAGGGATGAAAAATTTATATGTGCAATCCTTGTCAAAGAGAGAGAGAGAGAGTGAGTGAGAGAGAGAGGAATGATGAAATACCATGTAATGGCAATAACAGAAGATGAAATAAAATCACGATATCATACTCAGCTTTAACTTATTTCTGAATAATAATAAGAGGCATGTCACGTTATGATCAGAATGAACAAACATTTGAGATGAACACAAGCCACTCAACATG
183	LG6	eg3342	39.5	CCACCGGAGATTGAACATCGAAGGTGGCAGCTAGCTGGACCAAGAAGTCCTACCATTGTTAACATGCCGCCACCCCTACTCTCCTTGTGTTTTTTTTTTTTTTTTTTTTTTTTTTTTTTTGAGAGAGAGAAAGAGAGAGAAAGGAAGACCTGCCAGTATTGTAAGAACCAAAGTTGGGATTCACCAACCAAGACTCAAACCTGAAACCTCCGATTGCTTAGTGGAAGGATTAGACCCTTTGGATAGGCCACTACTCATAGAAAAGTTGAGAGAGTCCTCCAATGCTTTGTGCCTCTCTTTTTGTTTAACATTAATTCTCATCTTAATTATCACCAACTCCACGAGAAACATCATGTGGATAACAGATTTGAGCAGCTAGACAGGGCCTAAACAGACTAT…
184	LG6	EG0666	40.4	ACTGATAGGCTATTTCTATGTTTTGAACTTGTGCCCTGTGATTCACGATGAAGCAACCTTACTGTCATACCAACGCTTACCCTCTTAATTTTACCAATGGTCCTGAATTCCTTTCATAATGTTGCTAATCTGCTGATATAAGGTGAAGTTCTTCAAATAAATGACCAATCAACACGAAATGCTTCCGATATGTGTCTACTCTCCAAAGTTCATATAGGTTCCCATCTTTAAGGAAAACATCTTTCTAAGTTCAGTTCTCTCTGTTTCTAAGGGAGAGAAACAAGAAAAGTGCATCACTATAAAGTGAAAGTAGTAATTAAGTCACGTAAGTTACAATTCTCTCTCTCTCTCTCACACACACACACACAAAAAGAGGTGACAACATTTGGTAATAGTCCT…
185	LG6	mEgCIR0195	40.7	TCTCCCACCACCCCTAGCTTCTCTTCTCTCTAAGAGGAGGAGAGAGTGGGAGAGAGAGAAGTCATGAGAGGAAGGAGAAGAGAACTAGAGAAGGTTAAGGGGGAAGAGAGAGAGAGAGAGAGAGAGAGAGAGAGAGAGAGAGAGAGAGGGGGCACAAACTACTTTGGGGAGGGGAGGGACGGGTAGAGAGAGAATTCTATAACAGATCAAAAGGCAGGGGGAGCGTCTGTCAACGGCCGGATTTTATTTGGACCGGGGTGGGAGCCTTAGGG
186	LG6	EG2090	42.6	TATCGAACCGGCGGCGATGATGCAAGCGGTGGCCGGTGGAGATCCCCAGCTGCAGAAGCCGCTGCAGCCGCCGTCGCAGCCGTGGGTGGCGGTGCAGTACCCGGCGGCGATGGCGATGCAGCACCAGATGATGGGGGCGGTGCCGCCGCCGCAGTTCGCGCAGGTCTTCATGCCGTACCCCCAGCGCTCTCTAGCGCCGCCGCCGCCGCCGCCGCCGCCGAAGCAGCAGAACCACCAGCAGGGAGGGGCCGCGGCTTTGGCCTCGGATGAGAACAAGACGATCTGGGTGGGGGATCTCCATTACTGGATGGACGAGAGCTATCTCCACAGCTGCTTCGGCCACACCGGCGAGGTTGTCTCCATTAAAGTTATTCGCAATAAGAAGACTGGACAATCAGA…
187	LG6	TS1MS64	43.9	TAACAAGGGCTGTTAAAATGTGAGGTAACACAGATTCTAACAAGGACCACCTCGCAAGAAAGTGGTGGTGCCTCACCACTAGCTTTTTACTGGCTCACCTAGCTGCTCTCCCACGCACGCGTGCAGTCACTCATCGGCTCTCTCTCTCTCTCTCTCTGGCTCAACATATCTACTTTGCAGATACTAAATCATGAGGACAATGCTATGATTCGGCCATTGAAGCTGCTTCCCTGGACAAAGATGCTTGTGATGCAAGACAACACCTCTCAGAGTAATTTCTGTTTGTTATCAAAGGGTGC
188	LG6	EG0417	49.7	CCACGCAAAATTCATTATAGGAATATGATAAGAAGATTCTACTTCAGATTAAACCTCCATCGTAGCATGGGGCTGGTAAGAACCAACGGGCCGTGATTGGCCGTCTGCATGGCCACGTGGTGCTTGCGGTGCAGGCACCAATTTCTCCATCGGCAGACATACGACCAGAGGGCACTGTAGCGAATCCTCAGGTGCGATTCTCTCTCTCTCTCTCTCTCTCTCTCTCTCGCTCCCCGGCCCCTTCCCACGCTATTTAAATACAACACTTGCCCTTTTCTTTCTCCCTCGCACCTGTGTTTCTCCATTGCCTCTTTTGCTTTTCTCTCTCGCTCCCTCCTTCCACCAAACAGATGTTCTTCTGACACCCCTCTCCCTGTCCTTCCCCTGTCTCATCTCCCA…
189	LG6	EG0286	50.8	CGAAGAATATTTCCGCTAGAAAACTATCTCGATTCTGAACAGCCCATTGTTCCATTTTTTTTCCAAATACATCAATAACCAATGGAAAATATTGCGTCATATGTGGCCATTGATTTAGATTAGTCCATTTTCACCATGGTGGCATAATCTAATTTCAGTCAACATAATTTGTAGCCCCATATACACACACACACACACTCTCTAAAAAGTTTCTCAGGACTCAACGAATAAATACATAAGCCCCTATGTTTACTGAGGAAATATAAGGCTTTTGTTCCTTGAAAATAAAAAGAATTATTGGGTTGATCCAACTTCTCTTTTTTTGCACGCCTGATCACATGAGGTAGGTCAAACATCCCTTTTANNTACTCGAAAGTTTGATTTACTAGAATGNNCCNT…
190	LG6	EG0956	51.8	TTTTTGTAAAAGCTCTACTTTCAAAAGCTCTAAAAGCTAAACTGCCTACAATAATCCCAAACAAGACCTAAGAAAAATACAAGAATACCATTGGACATATTTGTTGTCTGCTACATGCAAAGAACAAAGCTGGTGAAAGGATGCGCAAAGCTACAATTGACCCATATATATATGTGAAGAGAGGCAGGGAGAGAGAGAGAGAGAGAGAGAACAAAGGTGGTGAAAGGATGCCCAAAGCTACGACTGACCCATATATATGTGAAGAGAGGCAGAGAGAGAGAGAGAGA::G::A::G::TTAACTAGGAAGGCAACATGTTAGGTTAATGGTTAGAACTTGGATTGCTAAGTTTTAATCAAGGTTTCAAA
191	LG6	TS1MS104	53.6	AACTAATTAAGCTTATTCTCCTATAACTTATTCCATTCATCGTCACTTGGTTATCCTAGCACACGAGTTAGTTCCCTGACCATCTTTGAGGGAAGTATACAAAACTTGGGGAATCAAAAGATTCCTCACTTACTGACATCCCATTGGATATGTTTGCTTTGTTTTAATATTTGTCTTGAGAGAGAGAGAGAGAGAGAGAGAGAGAGAGAGAGAGGGGGGTAGGAATGGATATATTATTCCACGATCAGAATTTGTTCCCTAGTTGGCTGTTCACACTGAAGTGAATCTAATCAATCGCCGACCAAACTAGAAAGAATCAAAGAGCTACTCCCTGTTGTAGTTATATTCTTCGAAATGGATCGTT
192	LG6	EGEMS0173	56.6	GAATGTGATACGCCATAACAGAGCTCTTGCCACTGGGAGAGTATTATTATTACTATTATTATTATTATTATATTTAGTAATTTTGTTTCAAAATTATAAGTACCTCTCTCTAGTACTGCTCATGTTGCTGTTGTTGTTGGCTTGTATTCATCTTGTAGTGTACTATAGTGTTGTTTGGGTCTGATGCCATGCTGAAGAGCAGTGCTGTTACTGTATCAGTAGATCAAAGGTGTCGTCCTTTTAATCTTTTTTATTTTACGTTTTATCGTTTGGTCGACAGGAGCGAGATAAGGGAATATTCTATGGCTTCTTAAAAC
193	LG6	EG2017	57.8	ATTCCCAGTTGCGTCTCGACTCTTCTTCTCCGAGGCCCCCTTCCTGCCAAAGAAGGGGAAAGGAGCCTCCACGCGTTAAATGAAATGGTACGCACGGGATTTGTATGCGGATAAAGGATCTGCCGTCGAAATCGGCTCCCTGGCAGCGAGGGGTTTGTGATTGGAGTCAGAACGTCTCCAGCCTTGCTGGCCTTGTAGCGTCAGTTCTAACTTGGTTGGGGCTGTTAAAAAAAAATATAATAAAATAAAATTATATATATATATATATATATATTAAAACAATATTATTAGAAATCTAGTATAATGACAATTCACGTTCTCTTGTGACATAAAT
194	LG6	egSNPg012	58.2	AAGTGGGTAATGATGAACCAAGATACTAGGAAACTTCAGCGAGTAAGTGATGAAGTGAGGGAAGAATATCTTGTCTTCTGCCCGAGAACTCCTAGGTATGCTGCTATAGGGGCTTTTGCTTTCTTCTTTTTATTTAATTAATGTAGCATTTTTTTCGGTATACCAGGAAATGCAATTATCCATTTTAATTGCTCCAACATATTACCCTTTTAAATTAAATTAGAGTAACAGAAAAGATGAGAATAGTAGGAGAGAATAGTAGAAGAAGATGAATTGTTTTCTTT[C/T]ATTAGCTATATTGTCATTGTGAACCTTGTGATACTTGTAGGAAAATAAATTTATGGTAGTATACTATTGTTTACTTCAAATCATGCCCTTCACATTGTGAGTACAAAGAG…
195	LG6	eg311	59.5	aactaattaagcttattctcctataacttattccattcatcgtcacttggttatcctagcacacgagttagttccctgaccatctttgagggaagtatacaaaacttggggaatcaaaagattcctcacttactgacatcccattggatatgtttgctttgttttaatatttgtcttgagagagagagagagagagagaagagagaggggggtaggaatggatatattattccacgatcagaatttgttccctagttggctgttcacactgaagtgaatctaatcaatcgccgaccaaactagaaagaatcaaagagctactccctgttgtagttatattcttcgaaatggatcgtt
196	LG6	TS1MS23	72.9	GTAGGTTGGTTGATAGTTGCACTCATTCATTGAACCAATAGTGTACCTTTTGCTGGATTTCCTGGTAGATGCTCCTTTAATTTTGTGTTCATAGTTGGGAAAAGCTCTCTCTCTCTCTCTCTCTCTTTTTAACTATCTTCAATATTTGATCCAATTGTCAACTTCATGCAAATTATTATGTGAATATGTTGGCTTTACATGTCATCTTCTCATTGACTGAATGCTGTAAG
197	LG6	egAC0005	72.9	GCCGACGTCGCATGCTCCCGGCCGCCATGGCGGCCGCGGGAATTCGATTCTCTTGCTTACGCGTGGACTAACCACATGGGGATCCGCATGTCGTGGATCCATGGCCATTTGCAAGGCAGCTGCATGTAAACACATGATGGTAAGGAAAAAAAAAAGAGTAGAACCCTCCTCTATTTCAACTACGAACAAAAACCACCCTCCCTTCGCTCTCTCTCCCCTCTCTCTCGCTCTCTATCTCCTGCATCCTCTCTCTCACTCTCTCTCTCTCTCTTTTCCACCCTTTGTCTTCTCCATGCTCTCTCTTGCCTCTCTGATCCTCCAATGCCCTCTCTCTTTCTATCCCTGCATGTGTGTGTGTCTATGTGTTTGTGTGGATTGGAAAATAGAAAGTGAATAGAG…
198	LG6	EG2323	72.9	GTGAATAGATAGTAGTGATCTCGGGGGTTGGAGGATGGCGGGCGTGGATTGGGAGTCGCTGACGGAGGCGACGTCCGGGGGCGGTGGGGGCGCTGGTGAGCACACCGTGCTGTACCCCCTCGACACCTGCAAGACCAAATACCAGGCCGAAGTCCGATCCACGGTCGGCAGAAGTACAGGTTCACGTGCTTTCTCTTCTCCTTCTTCTTCTTCTTCTTCTTCTTCTTCTTCTTCTGTTCTTTTGATTTGATTTTTAGTTTCAAAATTCAATTTTGCGGTCTGGAATTTGATCTTCATACTGCCTGATCAAAAGATAAAAAATGATGAGGTTCGTGTGTTGATTCTTTTTGATCTGTCTGTCGGTTATTCGTTGATTATGATCTGGTAGTTTGTTAGATT…
199	LG6	EG0162	74.9	CAGGAGCAGCAGCAGCACTGGCAGTAGTAGCAGAAGCTCCAGTAGCAGGGCAGCGGAGAAGAAGGAAGAAGATGCAGAGGAGGAAGAGGAGGACCGGCAGTAGGGTGGCAGTAGCAGCAACCGCAGCGGTAGGAAAGGGAAGGAGTGGAAGGAATAGCAGCACCAGCAGCAGGGCAGCAATAGCAACAACTCCAACAATAAGGAGAGAGAGGAAGGAGAGGAAGAAAAAGGAGGAGCAGGAGCAGGAGAGGGAGAAGAAGATTTACCCCAAAGTGAGAGAGAGAGAGAGAGAGAGAGAGAGATTTGTTGGAAGAGAAGTCAGAAACCTGGATTTGTCGAAGGATAAGTCAGAGGAGTCCTCTTAATGATGACTTCAGATCCCTAATCCACTCTCTCTTC…
200	LG6	EGEMS0049	76.8	CATATATGATGAAAGAGGAAGATGCCATGGTTTATAGAAGACCTTACCTTACATCTGGTTCCTCTGGTTTCGCACTAAACGCAATAAGTAGAGCCATGAAGAAGGATTTAAAGGCAGGTCATCATGTACAAGAGGATTCTGGTGAGGAACTTGGTAGGATCATAGCAGAGATTATCAGCAAAAGCAAATAATTTGCCATAATTTCCAAAATCTCTCTCTCTCTCTCTCTCTCTCTCTCTCACCCATGAGAAAATTTAAAATCCTGACAGAGCAAAAGTTAAGAACCGAGCAGCTTCAGCTATGTAAAGTTGATGTATAGTTGATGGGTTAAGCCAACTAATAAACCTTGGTGATGGTGATATGTTAAATATGAGGTTCTTCTCTTTTATTTATAAAATA…
201	LG7	eg3012F	0	TCCTGGCTGAAACCAGTTGGGGGTGGTCGGCATGAAGGCCAGTACAGCCAGTACCAAGAGCGACCACAACATGTCATTAGATTTCAAAGAAACAAAGGAGAGAAAAAGAGAATGGTGGGGGCCATACTCTCTCTCTTTGGCTTAGTCATCAGAGTAGCATGGGTAGAGAGAAAGAGAGAGAGAGAGAGGGAGAGAGAGAGAGAGAGAGAAGGGGGAAGGAAGGGGAAATGAGAGAGGGACGTAGAGGATAAATTTAAGAAAAATAAACAAGCAAAACAAATATTCATTGACATACCTATTTAGGCTAAAAAAGAAGAAAGAGATTGATCAAACAAAAAAGAAAAAATAATAGTGTTCCGATCTGGTACCTTGACACAAAACAGC
202	LG7	EG0674	7.1	TTGGATAGTAGCTAAAGCAGTTTATATGTGCTTTCCTCGACTTTTCTTCTTCTTCTTCTCTTCTCTTCCCTCTCTCTCTCTCTCTCTCTCTCTCTCTCTCTCTCTTCCTGCTTTTCATTTTTCAAATTCTTCTGTTTCCTTTCAGGGAAGTCCAACATAGAAATGTTGTTCGATTTATTGGTGCTTGCACAAAACCTCCACAGCTATGCATAGTAACAGGTATCTTTTATTGGCATCTGACTTTCATTCTGAAGGCTAGATATAAAGGATGTTATGACTATTACATCTCAACACCTCTAGATTCAGTTGAATTAGCTCGNTATTACCTAAGGATGCCTTGTCCTTAGCTATCATCATAGCCCACATGAGCTTGGTATTACCTAAGATTTGCCATGAACA…
203	LG7	mEgCIR0894	14.1	TGCTTCTTGTCCTTGATACATAGATAGATAGAGAGAGAGAGAGAGAGAGAGAGAGAGAGAGAGAGAGTCCTTGTTAAGCGTTGCCTTGGAGGCGAGAAGGGTGGAGGGAGGGCGTGGAGAAGAAATAGAAGATCGATGGAGTTCATGTGGAGAAGGAGGTTTAATTTTATCATTTCGTAGACGTGGTCAGGGAAATTCTCTCTAATATATAGATTGGTCAAAATGGAAGACTAGACCAGGGTACAGGCCGGCTTATACGTTGGAGTCTTGGAGATCTAAGTTTTCTTGGGACGTGACGCATTGACGAAAGGGAGGACAAAAAATGAAAACATCTTGGTCGAAGACTTGGAAGGCGAGGAATCGCTGTTAATGGGCCTAACAATAGCCCAAGGCTACT
204	LG7	egSNPg043	16.8	GTTTGAAGCCCATCAAACTAGAGTTTGAGAAGGTCTACTATCCGTTCTTACTAATTAGCAAGAAGAGATATGCTGGATTGTTTTGGACAAACCCTGATAAATATGACAAAATGGATACCAAAGGTAAAAACTGATGTTCTACTACATTAACTCTAGCATTTTATGTTTTCATTGTTAATTTATCATCTTTTGGTTCACAGGCATTGAGACAGTCAGAAGGGACAACTGTTTATTGGTAAAAAACCTGGTAAACGAGTGCCTTCAAAAAATATTAATTGACCAAGATGTACCTGGTGCAGTTCAATATGTCAAAAATACCATTTCTGATCTTCTGATGAACCGCATTGATTTATCTCTTTTGGTTATAACAAAGGTGAGACACCCACCAACTAATAAACC…
205	LG7	egSNPm052	18.4	TTGCCGTGGCAGGTCTATTGAATGCCACGCTTGTCATCCCAATATTTCATTTGAACAGTGTTTGGCGTGATTCCAGGTCACTATGTACTTCAGTTCACATCTTCTTTATAGTTGATTCATCTCTTGTTACATTTTGAGATTAAGGATCATTGGGACACCCTTTTTCTTTTTCTTCTTTCTAGTATATTCTTTACCAGAAGTTGCTTCGACACCCTCTCCGCCCTTCTCTCTTATCTACACATTGCTTTTTGGTTTTGTTATATTTTGTTTTCTTTGCAACATCTCCATATTTATTCACCTTAGAATGTTTTACCTTTTCTTTTATAATTTCTTACGGTAGC[C/T]GCTATAATGGTTAAGTACTATTATTTAATAGCATTTTACATACGTGAGCAGCA…
206	LG7	EgDH-F1R1	20.2	GTCGCTCGCAAACCCTAAATCTCCCGCTTGGGCGCTCGGATTGGAGAGGCGGAGAAGCTTCCTGACTCGCTGCTCCGTCGATAGCGCGGTGAAGACGGAAGAAGAAGTCCCGATCGAGAAGAGTAAGTTCCATTCTTGGTTCTTTTCCTCTCAGATCACCGATTTATAGCTAGTTTGGACTGATTTAATTGAGAAGAAGTCCCGATCGAGAAGAGTAAGTTCCATTTTGGTTATTTTCCTCTCAGATAACCGATTTATAGCTAGTTTGGACTGATTTAATTGCTTTGTTCTTATAAAAATGTGATCTTGAAGGGATTCCGCCTTTTCCAACGGTTATGGATATCAACCAGATCCGTGATATTTTACCTCATCGGTTCCCGTTT
207	LG7	EGEMS0294	20.5	TGCAAAACCAAGCAGATACAGTCCATATGTTAAAATATGCGTTGTTCTTGCTTTCGCTCTCTCTCGCTCTCTCTCTCTCTCTCTCTCTCTCTCTCACACACACACACACACACATGCATGCACGCACACACCAAAAAAAAAGACTTCATAAGAAATTTTTTTTAAAATTGTCTTAATTCTTTCCTGATTATTACTGAAGTATAAATGATATCACTTTGTTATCATTGTTTGAATTCCCAAACAAACATTTGGAGACATTCAATGAGCTCATTGGCTTCTAGGTGTAAATATGGTAATGATGCACGTTATGACAGGCTAAGAGATGACACAATCCATGATTCAGTATTATGCACTCCTTGTCTCCATACACATGTTCAGATATTCAATTAGGTGCATGTG…
208	LG7	EG0232	21.1	GCTGCCTCTATCTTCAGAATAGCATGGACTTGTGGTAAAACCTCTATTCTACATAACCAACACCCATGACAGAAGTTGATAAAATTATCAAATTAAGATGCAAGGAGAACATCCATTAGGACCACCTCTCTCTCTCTCTCAAATGGGATCTCTCTCTCTCTCTCAAATGGGATTCATTTGTAACAAGGCCTTCCATTTTGAAAGATTCACCATCCAGAAGTTTTGCAGTAATCATATCTCAAAAGTAATCACACAAACTATGATCACAAGTTAAAGCTATGAAGGACTAGACAAACTAAAATTTACACAAATTTTGTCAATTTCCTTCATAGATGTGTTTGTGCATTTCAAAAATTACAACACCC
209	LG7	egSNPg327	24.1	GGTATCGGCAGGGCTAGTAGAGATGAAGAGGCTGAAAACTGCCAGAGATTTTGGGCTGGTTGACATGCCAAATCTTCCACTCCCAATGAGTATATGGTGGTTGGTTCCTCAGTATGTTGTTTTTGGGTTTTCTGAAGTGTTCATCATGATTGGTATGCAAGAATTCTTTTATGATCAGATGCCATGCGAGCTAAGGAGCGTTGCCCTTGCTCTTTACTTGAGTGTCTCTGGTATAGGGAGCTTTGTTAGCAGTTTTCTCATCTCTATGATTGATAGTTTCACTGCCAAGAGAGGGGAGAGCTGGTTTGCTAACAATATCAACCGAGCACATCTTGATTACTTCTTTTGG[C/T]TTCTTGCAGGACTTAATTTTGCAGGATGCTTGGCATATTTCTATT…
210	LG7	EG1332	24.1	GTAGTGTTGCTTTGGCTCTTTCACCTATTTAAACCATCTTAACCATTATACTTCTACTCAACAGCTAAGATAGAGAGTATGGAAGTAAGATAGAACCCTCCACCGGTCCTAAACCTATCTCAAAATTCTTTGTTAGCCCTCCCACCTCTCTCTCTCTCTCTCTCTCTCTCTCTCTCTCAATTGAGCGAGTGATCATACTCCTTTGTAGATGTCTAATCTACTGCTTTCTGGAGGTAATCAAAAAGTTTGGTCAACTTTGCGTGTTGCATGCCCACCTTCTCCCTCACTCCACTTTCAAGCATAGCATTCTCTCTCTCTCTCTCTCTCTCTATCTCTCTCTATCTCTTTCTCTTTCTGTTTTCTTTCTTTCTTCGAGCAT
211	LG7	mEgCIR3389	33	AACATGCATGCATGTCGGTGCATATGCATGTCCATGTGCATAAGAGAGAGAGAGAGAGAGAGAGAGAGAGAGAGAGAGACCTTTGCAGGTGGATGACGATCAGGTATCTGAAATGCCAAGAGCTCATGGAACAGACAACCATAGTAATACTGACTAAACAAAGCTGTCTGCCCTTCCAGTAACTCCACAGTCTTTGATAATGCCTTAAAGATGGTCTTTTCTTCAGAAATAACAAAAGCTACTTCCAAGTCAGCATAAACCTGAAAATGAGTGTTTCTTCCACTGTTAGAATATTTAACATTTAACACAAGCTAAAGAATAATTTCCCGCATAGGACCTTGACCACGTTCATGGTTCAAACAAGCTTAAAGCATTCACTTTAACCATGAAAAAAAAAAC…
212	LG7	eg3248F	37.1	ACAGAAMTAGTTGATGCAGCATTTTTTATCYGAAATGACAGGAACTGTTTGCTTCGTGGTACGGGGGGGCTTAACCTTGGATGAGCACAATAGCTCATACTACTTCTGCACTTAAATACATGGCAGCCCCTCACGGGCAAGAAATGGCATGATGCGTTGGATGAACTTGGTAGACAGGTTGTATAGAACTCCATAGATTTGTTCAATCTTAGTTCCTTGTATGTATATCTCTGGTCTACACCTGGGTAAGAAGTAACTAAGAATCTTAATCAAATCAGAAATAAAAATGCCAGCAATTTTCAAGATGCAACAAATATGAAAATATAGTTGATTTTCAATGAAGCAAACTCGTTTTATTGCAGATTAGAAGGGAGAATCAGGAGAGGATAGACATTCGAA…
213	LG7	egAC0146	39.9	GGACTACATTCCACTTTGGTTATAAGTGATCTATGCACCAGGATTGCCAGATATGACGAACAAATCCCAAATGCTCCAAGCTGCGGTCATCAATCAAATCTTGCTTTCATTCAGCTAAAGTAGTCAAAATACCTTCTAATAAACAAAGTCTTCTGATTCTGTATATAATTCTTTTTTGTTTTTGGCAATTCCTTCCTCATCCTTCTAAATTCTAATAATGCATGAATGGACAACATCACATACTTTATTAAGCACATTACATTGGATGACTCAGATGGCATATAGCATTTAACATTTGATGCTGACACAATAATTTTTTATGTTGTGTTTATGTTTTTCTCAATTTAGGCGACTCCAAAGTTGAGCGAGGATAAGGTTAGACAGTGTGTTGATCCACGG…
214	LG7	TS1MS28	41.6	ATGTATGGTGCATAAAATGCCTAGAAATAGAATCACACGGTTTTGAGATCTTTTACCCATGCATCAAATCAATGACAAATGAACAATTTTAACGTTATGATGCCATATCTTTATTTGACCTGTAGTCTAGAAGCATCCAAATCAGCTGAAATTTTGATATGTATATGTTTGAAAATATTTAGATTAAGATCAATAGTTTAGGTTTGCAAAATTCTATAGTAAATGATGTACTTTAACTCACTAGCTATTTTGCTGTTGTTCATTTTATGCTCGCTTAGTGCATGGGCAAGACATCTCTAAAACAAATGATTTTATCTCTAGGCATTTTATACCTCATAAATGATCAACGGTATTTATTTTTGTTTAGAAAGATGCATCATTGATTTCCACTAGAAAGCA…
215	LG7	EG2135	46.2	GCCTAGCCGCCTGACCTAAACACACCCAACTCCTTTCCCCTCTACTCTTTCTATCCCCGATCCGTAAAACCATCCCTTCTCCCATCTCTCCTCTCCTTCCCCTGCACTCCCTATCTCTCCCAATCTATCTCTCTCTCTCTCACTCACTCCTCTCTCCCCACTCTCTCCCTCCCTAGGACCCTTCTCCCCACATGATCTCTCTCTCTCTCTCTCTCTCAACCTCTTAACCTTGCCTCCCTCTCATTTGTTGCCGACAAGAGGTGCTCTCTCTTCGTGTGGTCAGGCATAGATCAAGCCTGCCCAACTAGGTTTCA
216	LG7	TS1MS63	50.9	GCATTGCTCGCACTAACTTTATCCTTGCTGATGCTGCTTCTACATTTGCAACTTGATTTGACAGAGCTTAACCTGCTTCTGTTACCAGTAGACAGATCTCTTCATATCAGTCCCAGCATACTTTCCATGCAACATCTTTGACAGAATCATCTGTCTTTCCGCAAAACAACTCCATTAAATCATGATTTTACTATCCTTTGTAATGACTGCGTCAACATTATTTCTGCAAAGATTCTGGTCTTCATCTCTACGGACTCTCTTATCTTTGTTAGTTTGTGTGTGTGTAGGCTTGTAAAAGTCACAAAAAGTTGCATGTATCACATTATGAAGCATGTAAATAATTTGAACATCAAAATCATTTGCCTTTTCAGTTAATAATCATTTCATGAAGACCCTTTC…
217	LG7	EgKAR-F1R1	52.1	tgagccatcaaaacatagatCAGTTGAAGGAAAGTATGTCCAACAGCAAATATGAGATAACATTTTTCTTGTTCTTGTCACTAAATCACTTAACAAGACATCTGAACTAC[T/C]GAATGGAGACTCAAAACACGGGGAAAAAAGTCTCGACCAGTGAAAAAGCCGGAGCACATTACCAACATGTCCATAATCAGCAACTAAGAGTGGGAAAGCTCTGAACTTCCAAGTGGAGGCTTAGCACACAATGGAAAACTATATCAAGAAACCTCCACTCAAGTTTACATTACCATCCCGCCATCAATGGTAAAAACCTGCCCGGTTATGTAATCTGCAGCAGGAT
218	LG7	EG0517	57	CATGCCTAAGCCATTTTAGTTGGAGCTCATACTCTACTTCTACCTACTGATTTCTTTATCTCCGTTCTTTTTTTTTAGTGTGTGTGTGTGTGAGAGAGAGAGAGAGAGACGGTTGGGCAAGTGTCATGCATTGGTCTATATTTTCATCCTAACTGAGCTCATCTTATTTGTTGGATTATTGGAGTTCTCTTTATTTTCCAACATGTTGATCCATGTGGCATCTCTAGCCTTGCCAGCATTGATATATTTTCATTTATGTAACAAAAGCATGCTTGATCGCATACAACACTAGAAGTAACTTTGTACTAAACCTCTTTTGGAGTTTTTCTTGCTCAACCTTTTTAGT
219	LG7	EG1983	58.3	CAGGTTAGGGCATCTCTCTCTCTCTCATGCAGGTTAATTAGGACTTCTCAAGTATCTCAGTCTCTCTCTCTCTCTCTCTAATGCAGGTTAGGACTTCTCTCTGATGAAGGTCTAGTACAGGTTAGGGCATCTCTCTCTCTCTCTCTCACTCTCACTCTCATGCAGGTTAATTAGGACTTCTCAAGTCTCTCTCTCTCTCAAATGCAGGTTAGGACTTCTCAGGTCTCAAGCCTCANGTTTCTCTCAAATTTTTACCTAATTACTTTGCTCTTCTGTCTTCAAGTGGT
220	LG7	EG0848	58.9	GGGCCGACGTCGCATGCTCCCGGCCGCCATGGCGGCCGCGGGAATTCGATTCTCTTGCTTACGCGTGGACTARCCTGAGTTGATGATTAGAAAGCGTRGAGAGAGAGGAGGGTGGAGAGGAATTGAAAGGATCCATATGGGAAGGTTGTGTTCCGTAAATGCCTTGAAGAAAGACTATAATGTTCTCATTAAAAAAGGAAAGACGATAACGAGACTATGAATGAGAGAGTGCGAGAGAGAGAGAGAGAGAGAGAGACGATAGACAAGTCAAGATGAAGGGGACCTTTTCTTTAGTTTTGCTTTTTTCTTTTTTTTTTTGGGTGAAAGACTGAACTTTTCTTTGTGGAGGGGTTGATAATTGAAGGTGAGGATGACTGAATTTTTCTCTGGTTCTGAGGT…
221	LG7	EGEMS0072	60.3	CCACTTCTTGCCGTTGGTTTAAGACTCCAGGGGAGGGGTGAAGAGAGAGAGAGAGAGAGATGGCGGATTGGGGGCCGGTGGTGATAGCGACGGTGCTGTTCGTTCTGCTGTCGCCGGGGCTGCTGTTCCAGCTGCCGGGAAGAGGGAGGGTGGTGGAGTTCGGCAACTTCCAGACCAGCGGCATCTCCATCCTCGTCCACGCCATCATCTACTTCGGCCTCATCACCATCTTCCTCATCGCCATCGGCGTCCACATCTACACCGACTAGAATACAACCACCATTCCATTCTCTCTGTTTAC
222	LG7	EG0I	61.9	GGCTCATCTGGAACTTTGCAATGGATGAACACCATGTAACTGGCTCAGCCAACTGTGATCACTACTGTCAGGCAGACAAACTCTAGCTTCATGCTTCAAATTTGGTGCTTCATCTTTATGGTTACTTGACACACATCCTCTCTCTCTCTCTCTCTCTCTCTCTCTCACACACACACACACACACAGATTACTCATATGGACTGGCTTTCGATATAATTCCTATCAAGCATGTCATGTAGGTAACAAAAATTTCTATCTTCCTTATAGGGCAAACCTTTGTTGTCATTCTCTCCTAGAGGAGCCACCCCTCAGTTCTGTG
223	LG7	egSNPg055	62.4	TGTCGGAGTAAGACGTGCTATGAGACAGCAAACAAATGTTCCTTCTTCAGTCATATCCAGTCACAGTATGCACCTTGGCATCCTTGCAACTGCATGGCATGCTGTCAACACAGGGACTATGTTCACAGTCTACTATAAACCAAGGTCTGTGATCGATGCTCTGTAGTTCACGCGTAATGTCACATGAAAAAGATTGCAAGCCTGT[T/C]GTATCTCTGCCTTTCTTTTGAGGACTGGAAGTACTTGTACAGGGGCAGGGATTCACATGACTTGTACCAGGCATTTTTATCATCATGGTTTATTAATTTTGAGTTGATTTTTAACAGGACAAGCCCATCTGAATTCATTGTTCCATATGAACAATATATGGAGTCCCTCAAGAGCAACCATGCCATAGG…
224	LG7	EG2199	65.1	ATTGTATTAGCCGCACCATTTGAATTCCCAGAATACCCATTAGAGGCTGCCACAACACAAAAACATAATAAAAACTGGTATGCGTCAATATACCTGTCCAACTTGGTTCAGAAAGAAGGCAGTCAAGCATATACAATCAATACTCAGAACAGCAAAAGAAATAGAAGATAAAGTAGCACTCAGAACAGCAGAAGAAATAAAAGAGAAAGCAGGATAGAAGAACACTTGTAAGCCTTTTGGTGATAGGAGTACCATTCAGAGTATTTTCCAACCTACATATCATATTTGCCTTGGTTTCTGAAAGCACGTCCTTGTGTAAATCTTCTACAGCTCTAGGCCCCCAGCCAGGTTATTAAAAATAAAGAGAGAGAGAGAGAGAGAGAGAGATTCTGGGCATCT…
225	LG7	EG0070	70.4	ACCGGTTCAGCATACTTTGCTTGGGAAACATGACTTTCAGTTTTAAGGGAAAGCAGTAAAATTTTGCTTTCACATTTTTCCCAAACGGCTTTGCTATCTCCTATTTCATGCCTGACACATCCCAATCATCTCTGCTTCCCCATGCTCCTCCATCCATCATCCCCTGAAACCCCCTCCTGTAAAAACAGAACCACAGAGAGAGAGAGAGAGAGAGAGAGAGAGATGGGGAGGGGGTCAGTGGAGCAAGATTCTCCTCAATCTTCCCCTTTCTTTATTCATCTTCAACCATGGTCAGATCTGGTTCCCTTTTGTCTCCTTCCCTTCTTGCCAAGTTTTGCTTTTTGTGACATATGATGGTGTTCTTG
226	LG7	TS1MS101	70.4	AACACATGAAAATGGCATCTTTCAGAAGACATGCACGTAAAGAAAGTGTTTTCTCTTTGCATCAACCGAGAGAGAGAGAGAGAGAGAGAGAGAGAGACATTTTCTTTTGGCACCCCTCTCTTCCTTTATTACGTCTTATAAAAGTGAAGGCTTCAATCTTCACTATTCGCGGTGATATTGTCACAATATTCTTAGGGTGCATTTGGTTCATCATTGAAATTAGAATTCAAATAAACTAGAATGAGAATTAGAATGATCACATTCTTTGGCGTGTTTGATTTGTGACAGAAATCGAAGTTGGAATCAGAATGACATTTGAATATTAAGAGAAAGTAAGGGTTGAGTTTTGGGGAATTTGGATATTTTCTTTTCTCTCTAAAATCAACATAAGAATAAAAT…
227	LG7	EG0992	70.4	AAGCTATTTAGGTGACACTATAGAATACTCAAGCTATGCATCCAACGCGTTGGGAGCTCTCCCATATGGTCGACCTGCAGGCGGCCGCGAATTCACTAGTGATTCTCTTGCTTACGCGTGGACT:ACGTCCACGCATCAAACAACTCTATAAGATAACCATACGCCTCACCCTAATTGCCACACATGCCTCGCCCAGCGGCCACAGGCGCCTCCACGACATCATCCATCCATATATTAATCTAATAACACACGTATGATGTTAATATTATAGCTAGCAGGGTGACGGAGCTAAGAGAGAGAGAGAGAGGAAAGAGGGGCATTTAAGCTGTAGTTTAGACTATAAACAGTGGGATCGGCCTTAAGAAATAAGACATCAAAAAGTAATAATACTGTTCTTT…
228	LG7	TS1MS41	71	ATTGTATTAGCCGCACCATTTGAATTCCCAGAATACCCATTAGAGGCTGCCACAACACAAAAACATAATAAAAACTGGTATGCGTCAATATACCTGTCCAACTTGGTTCAGAAAGAAGGCAGTCAAGCATATACAATCAATACTCAGAACAGCAAAAGAAATAGAAGATAAAGTAGCACTCAGAACAGCAGAAGAAATAAAAGAGAAAGCAGGATAGAAGAACACTTGTAAGCCTTTTGGTGATAGGAGTACCATTCAGAGTATTTTCCAACCTACATATCATATTTGCCTTGGTTTCTGAAAGCACGTCCTTGTGTAAATCTTCTACAGCTCTAGGCCCCCAGCCAGGTTATTAAAAATAAAGAGAGAGAGAGAGAGAGAGAGAGATTCTGGGCATCT…
229	LG7	EG0380	71.6	ACCCCTGATCACTGCGAACTATCGGAGTGGTGATGATGTGCAACGCATGATGGTGCTTTCTCATATTGATTGACTTAAAGGTCATCATGATCATAAACAAGGACATATGCCATCAAGTGATGCATTTAAATGAACCTCTGCAGCTCTGCCAATAGAATCTTTAGCCTTGCAAGGTGGGATCATTAGATCATATTCCCCTCAAAACCTTTTGTCTGATAACTTTTACATGCAATATACCCTCACACAGAGAGAGAGAGAGAGAGAGAGAGAGAGAGAGAGGGTGGGGAGGGAGAGAACTTTCACATGCAATAAACAAATACAACCNTCTGAAGTTGGATTGTCTTTTANCNAGCAAAAGAACAGCTTCTGAGATCTGCNTG
230	LG7	EG0566	73.5	CAGAGATCATCGAGGGTTGGGCTGCAAGTTGCGAGACTACTACTGAGCCTAGTTGGAGTGGTAGTTGTTGCATTGGGACTTTATCTCTCTCTCAAATCTCTATGGAAAACTTAAAAAATAAGGACCTTTCCAATAGCATCAATCTATTACCATCTAAAACCTGACCTAACAAGGTAGATCAGTGAGCTGTTCTACATGACGAGGGTGAGGAAGCTTGGCTCGATGCTGGAATATAGAAAATAGTCAAAGGTTTGCTAGATGTATCTAGTAGCGACCCTCTTATGTTTAAATCAAATAGAGTTTTGAGAGGAAAAAGGAGATATGAGAGAGAGAGAGAGAGAGGGAGAGAGAGATGTAATTTGTGTAGGATTTTCTTCTATCATACATGTCTCTTGGGCC…
231	LG7	EG0225	75.8	CTCTCCCGCGCCTATAAATGAAGAAGGTGATTGGTCTCTGGCTATCTCCTCACTGGCTTCTCCGCGGGCGCCAGAGAGCTCTGAGGAGAGAAAGGATCGGAGGAAAATAGAGGGGCAAGAAGAAGAGGGCGAGGAGATGCACCCATCGAGGAAGAGAGAGAAGGGAGGCGGCAGGCCGATCCAGAGACCGAGGAAGAGAGAGCGAATGATCTCGTCTTGCGCCTCTCATCGTTCCACCTTCCTCGCTCGCCACTCCAGCTTCAACTGGCTCTCTCTCTCTCTCCGTGTGTGTGTTTGTGTGTGTGACATCCGGATCCAGCTAACCAGAGAACGCTGGGAGTCTCCGATCATGGAGTTCTCTAGCAGAAATTCCACTGGATCCATGATCAGATTACTGAT…
232	LG7	mEgCIR2813	79	TGATGTTTTGACCTCCTAGTCTTTTTAATGCATCAATGTCATTAGTATTTATATAGTTATCTCTTGTTAGCTTTGTTGCAGTTTGACTATTGAAATCTTAACAATCACTTCATAAACAGTGCATTTTTAGGAATAAGTTTCAAATTCCCCTCACATATTATGTTCAACACTCTGCTCCAATTGGACAGCCATGTGCACGTGTGTGTGTGTGTGAGAGAGAGAGAGAGAGAGAGAACCCCATATTAGTTTGTTGGGCCTTTATCACGCAACATCCTAAACGTATTGGCAATCATCTTTCTGTCAGTGTTTTATGTGCAAGCCTTTATGATTTCATTGTAAACACATCATGCTAGGAAAATCCTGTTTTATGTGGGCAAGTGAATGGGCGTGATCTGCCTC…
233	LG8	EGm9	0	AAAAATGGGATGCGTCGTGATTGGCATGTTCGTGACCACCGAACAGGCCAAACCATCTTGAGAGCTACCAGGTTGGTATTTGCTTTTCTAGCATGAACATGACTAAGTACAATGTGTCATTGTCTTTGATTTCAAGAGAGCACTATTGTATTCAGTTTCAATTTCATTATGCTTGATTGTGCTCCCCCCTTCTTAACATTGGGTGAACTGAATAATGGTTTTTGGCTTTCTTTCTTGATATGTAGTGTGTGGGTGATGATGAATAAGAACACTAGGAAATTGTCTAAAGT[G/C]CCTGAAGAAGTCAGGGCAGAAATAGGGCCT
234	LG8	egSNPg258	6.5	GATGCGATAAATTTTGCCTATGAGGCTGGTCTTCAGGACAAGTTCCCTCCTGTACCATTACTGAAATCCTTTCTGAAAGATTCAAAGAAGGCTACATCTTCAAGTTCAGAGGACCGCAACAACTCTGGCCAAGCTGTGGTATGTCTACTCATTTATACATTTGCTTTGTTATGTATTTGTAGAATTAAAGAATTCCCAATTAGATCTTCAGCATCCAGCTGCTTTTTTGGTGTCTTTCTAGTTAGGTGTGGTTTTAAATGTTTTCCTATGGTGTGGAATTATTCTTTTCAGCTGCACAATTCACTTTTTTCAGGGTGAGAGATTTTATTGTAAGT[T/C]TGACCTGTCAGATGTTCCCATCATTTGGCTGGTAGTAGTTATGTCATAACATTGGATGG…
235	LG8	EG0360	8.6	CTACATTTTCCATGGAATTATCATCACCAACGGTTTCATTTTATATCTCTTATCTAGGTGAAATTATGACAAGAACGAATGTGGAGTGTGATATTAAGATATCATTATTAGCTAGTTCACGTGGAAATTCTCCTTGATTAATTAGGAATGTCATATGGGAATCTTGTGGCATGCATGATTGGTGAGTGAAGAATCGCATCTTGACTGTGGGTCTCTCTCTCTCTCTCTCTCTCTCTCTCTCTTTCTTTTCTGTTCCCTGTCATTTGGCTGTCTGATGTGCAGCTTAGCATCCTGGCCTAATTACTGCATCAGTCCCTGTGGACTTAAAATGAAGGTTGGCAGACATTGTATCATGGACATGCTAGATACATAAATGGTGATCAGCTATAGCAATGGGAG…
236	LG8	eg316	13.7	AATTTTGAATTTTTGGGTCAGCACGTGGATGTGTTTTCACATGCATGTGATTTTATTAGGTGAGAGAGAGAGAAGAGAGAGAGAGAGAGAGAGAGAGAGAGAGAGAGATGGGGCTGAGAAAAAAAAAAAAATTAAATTACCTTCCTTCCCTCACCTAGATTTTGCCTTACTGATTGACTGAGGGTCGGCTGCAAAATGGAGGAGGAAGAATCCATTTCTAAGTCGATCAATTTAAGTGTTATAGTTTTAAGGAGAAAAAGTGAACAATAGTACCTTCGTTGGCTGGAAAAATTCACCAACTACATCTTTCACTTTCAAGTCCCCAGAAGATGTGCAAACTTCAGAAGATTGCACCATCATGTTCGTACGTGAGCTTGCATTAGCATGAGCAGGCAATGG…
237	LG8	mEgCIR0555	16.3	CTCATCCTCAAATCTTCAGGTCGGTCATATGCTGTCAAAATCTGATGGAAGAACTAGTTGACCCACATCTCTTTGTTCATAATTTTTCAAATTGAGGTATTCCATTTAGCCCTAGGTGTAGAACGTTTACTCTTCTAGGAAATAATATATGCTGAAAAATTTTGCACAAACATCCATGTACCATCACTGACCAATAACCATGTGCAATGCTTGTGTGGAAGATGGATGTTCATGATTTTAAGATCTTCTACAATTTAACTTAGGTACGTCAGATGGTAAACGTTATCCTCATTTTGTTATTCACAATGACCTTGTTTCTTTTTTTAAATAGAGAGAGAGAGAGAGAGAGAGAGAGAGAGAGAGAGAATTTCCCTAGGCCAAGCTGGGTGTAGTTAGCAA…
238	LG8	eg3016F	16.9	CACTAGATTATGATAACTTTCTCCCCATCCCTATCCCAACAAACCCACCTTGCCAAACTTGGGAGGAGTGTTGAAGCCCTCATAGCCTTCTTGGCTTTGATTGGAGAATAATGAGAGAGACAGAGAGASAGAGAGAGAGAGAGAGAATGGAAGARGGAAAGTGAGTGTTTGGAATGAGGTTTGATCCAAGATCCTTCCACAGCTACTTCCCTCCTAAACAGCAGCGATTCCTCAGAGGGATTTCAGTAAGGTCTCCAAGGAATGATCTCGGATCAGGCTTCATTCCTCACACCTTGCTTTCCAGCACCAAGGAAATCAGGCGAAAGCTCCCGCAGGTGATCATTGTTCTCTCAACTGGCTTTTTTTTAGAATCAAAATCATTGGAGTAGTGCTAGTGCT…
239	LG8	EG2164	20.8	ATACCTCCAGCATGTCCAAAACTATGCCGCCCATCATCTTGGTCGATCCAGGAGAGTATGACAAGACCACCAAGGAGGAGCAAGCCACCAACAAAGCATGCTGAATAACGTACAAAGCTGGTAAAATATATAAAATGATAATGAGTCAACACACCATTAATCAATTTGTGTAGAAGATATTAAGCAAACATTAGAATATACACATTGATGAAAATCACAACATTATACACACACACACACATGTAGAGAGAGAGAGAGAGAGAGAGTTAATGTTACTGCCATTGACCAGACTTCAGGTCGATCCAGTCAGCCATGACAGGGTATATAAGTCGGTGCACACGTGGGTGGGGACGTTGGTGTGCGTGCGCATGTGTGTGTAC
240	LG8	EGEMS0150	23.3	CACACACATCCATTGAGGATCTTGATGAACTGTCTACGCTTCTTCAAGTCCCCCTTGTTGCAGGGACTGTGAACAGAGGCAGCGAGGTCATTGCTGCTGGTATGACTGTGAATGACTGGACTGCATTCTGTGGCTCAGACACCACTGCGACTGAGCTCTCTGTCGTCGAAAGTGTTTTCAAACTGAGAGAAGCCCAGCCAAGCTCAATTGTTGATGAGATGCGGAAATCACTTATCGACAGCTATGTTTAGGATTGTAAGATTATAAGTGATTTTTTTGATCCAACTTAATTTGTCTTCTGGCCATGCTAACATTGTTTTCGTTTAGTGTTTGATGTTATGTTTCATGTCAGTGTGCAGCTATGCATGCGCTGATGTTGTCTATGCTAGTTTTGCCACA…
241	LG8	EG0227	25.8	ATCTCTCTCTCTCTCTCTTAAGGGTCCGGTTTCTCCCCTTCCCTCTCTCTCTCTCTCTCTCTCGTTTTCACTTTTTTCTGACATACCAAACACCTCCGACAACGTTAAGAACTCTGCCAACTGATCATAACTGGTTATTTCAATCCTTTGTTGGCATCCCTTCTTCTCCGCCACCCTTCTTTTTGAAACAAACATCAAGACTTCAAATCTACTCGAACACGAGGTTTTGTCTCACCGCAGACTGCCTTTGCCTCCTAATATCACCATTCTCATCTTGTTGATGATGATACCATGAGCAATAGATTATGCTCATCGTTGAGGACCTCAAGCTTGCATGGGTAAGANGTGCGTATTGCTTGATATATACTATGTATTAACAAAAAAATTACATGCTCTGCA…
242	LG8	eg3250F	29.3	ATTTGATGGACTGAAACAGTCCATTCAGATGACAACTTAGTTCCTGTCTCTGTTGTAACAAAAAAGGCACATTAGATAGAGTTGCATCCAGAGCAAAAATCTGTAAGCATGGTTTACCTAGATAGAGTTTCCTGGGTTTACAAAACATTCCATTAGGTCAGAGTTCTTTTGAAACTAATCTATAAAGCTAGCATGCGTTATGTCTTCATCCAGAGCATATTTCAGTTGTATCATATTCCAAAAACAAAGTTATGGCTGTACATCAAGCCAAATGCTTTTAATACAGAAATGCATGTTAATCCGGTTAAAGTTTTACAAGTCTCTGCATGTAGCAAGAGAAAGATGAACTTCAATCCGCATGCTATATCAAATATGTTTACAGTCAAGTAGGGAGTCCAG…
243	LG8	eg3242	29.6	CTTATTTGCTCCCCGGTTTGTGATGCCGACTGATTTTGAGTCAATTTGTATCAACGCAAGTTGGCTCAGCCGATAAACATTCCCATGTTTAYTTATTGTGGAGGAACATTGTTCCTTAATTTAACAAGATATGTTCAATGCAGCCTCAGGTTCTCTCTCTCTCTCTCTCTCTCTCTCTCTCTCTCTCTCCCTCGGTTAATGGWAACAAATAGCAGATAGCAAGGCTGACTCTATGATATAATCCTGTTGATAAATTAGGTATTTGTATATCTTCAATCGGAGCCATTAGGTTATCGAAATTGGATTATTATAACCAACAGAAAGTCATATAGGACAT
244	LG8	EGEMS0231	34	ATTGAAGGGAGCAAGCAATGGGTTTTGGGCTGAGGAATTACTTCTGGGTTGTGGCGTTGGTCCTCTTCTTCGCTGTTGCTGCTGCTGTCCCTACTGGAGCTTCGATGGCAGCTGCCAACGCTTACAATGTCTCGTTCAGCATGCAGGGGCATCCAGTAGAAGAAGAGGAGTGGGCTCTGGATTCTGAAACAAGTAGAAGGATTCTCCAGGATAACAAGAAGTACATATCTTACCACGTGACAAGAAGCAGAATGCCATTAGGCAGTGCCCGGTCTGGGCTTTCATATAGACGTGGTTGCAAGCAGATCTTTGGGTGTAGAAATAAGTTTTAACTAACAGCCACCTATTTTAGGCTGGATTTCATTCTTCATGTTGTACTTTAAATTGATTTCATGTGCT…
245	LG8	mEgCIR0246	35	AGGGAAGAAAGTGCATGAGGAGCATTAACCCTCCCAATAAAGATATGTGCCAGGCACTATTCTACTAGGTTAAAGCATGGAAAGAAAAAGATACCAACATAGGTAAGAGATGAGATGGGTTGTCATATGTTTTGGTGGACAAGTCAACTACCAACTTGGGATCACATGCCATCATAATATTACTAAATTGCTTGAGAGAGAGAGAGAGAGAGAGAGAGAGAGAGAGAGAGAGGCCATTAACTGATGATTTCACAACCCAATCATTACCACCCAACTTGAAGCTTCCCAAACCCAGATCAGCTATTGGTTGCTGGCAAAGTGGTTGGTTGGCACTGTTACATTTGCTTTGGTTCACCTACAACCCTTAATTCCTGGTTTCAGCAAAATGTCAGATCAGAC…
246	LG8	EGEMS0281	37.1	ATTAATAAAGGCCATTGCATATACGGATAGAAACAAACTACGCTCACTCCCTTCTTCTCTTGCCACATCCACCGCATCTACCATTACCACTTCAAAAATTTCTTCTTATCACTTGTGTTGGAGACCCCCCAACCACCTCTCTCTCTCTCTCTCTCTCTCTCTCTCTCTCTGAGGGCTTCGTCTCTGTCAGCCATGGGTGCTCTAGTGTTTATGGTGCTCATGTTGGCTATGATTGGTGGATCGGATGCTGCTTGGTGTGTTTGTAGATCTGACCAGAGTAGCACTTCTCTCCAGAAGACATTGGACTATGCTTGTGGAGCTGGGGCTGATTGCAGTCCTATTCAGCAAACTGGGGCTTGCTACAACCCTAATACTGTTCTTGCCCATTGCTCCTATGCT…
247	LG8	EG2089	40	GGAGAGGAAGGAAGGGGGGAGAAGAGGAGAGAGAGCGATCCTTACTTCTTCGATGAGGAGAGCTTCCTGCACCGGGTCAGGACCGAGCACGGCCATGTTAGGGTCCTCAGAAACTTCTTGGAGAAATCCAAGCTTTTGCTCGGAGTCGCCAACTATCGTGTTGCCATCCTCGAGACCAATCCAAACACCTTTGTGCTCCCCAGCCACTGGGACGCAGAGGCCCTTCTCTTCGTAGCCAGAGGACATGGACATATAACTCTCCAGTGTCAAGATAACAAGGCGACACACGAGCTTCGCCGGGGAGATATCATGAGGGTGCGTGCAGGAACCATCGTGTCTTTCGCGAACAGTGGCGTCGGGAACGAGAAGCTCGTTATAGTCATTCTCCTCCATCCCGTA…
248	LG8	egSNPg228	40	GTGCGGTGCTACATATGAGATTGATGCCCAAACTAAGAAGGAATCAAGCATGCCAAGGGTTGGGAGTGCTGCAAATTGGTCTTCTCACTACTAATCTACCAAGTACCATTTAA[C/T]TGGGCTTTTTATGCTTTTGCCGTTCGTAATAATAATAATCTATGCTTTGACTTTCTGGATCCTGAATGAAATGTTTAATGCATAAATGAGAACCTTATTGCAATAAATTTTGAGCTTTACGTGAGTTCACTCTATCCTTTGGATCATTTATCATTCTCCCATATTCATGTTGTAAATGAAACTCAATGTTTATTAAAGATTCTTACAACCACGCCTTGCAG
249	LG8	EG0504	41.8	CGAAACCAAGCCCCTCAATTATTTGACTCTCTTGCCGACGTCGGAGTGGGCCTTCTAGTTGAGCTAGTTCTTATGGACATAATACAAGTGCACATGGCTACAGACTCACACCAACTCCACTTGTCCTATAAATTATTAGATGGACCACTCCATCTAATAATTTGTCTATCTAATAACCTCTCCTCTCATCCGCTAATGAAACAAAAGAGCTAGTGGGTGGAGAGAGAGAGAGAGAGAGAATCTGGGGGATGAATGACGGCAATGGCAGGAGAGAAGGCACAAGAAATGGAGGGATTAGAGAACGGCAGAGCAGCGGAGCCAGCAATCAAGTACCAATCGAAGTGACCATCTAACAATGGT
250	LG8	mEgCIR3684	41.8	ACAAACTCAATAATTCAATGAGAAGATCCAGAACAGAAGAATTCTGCAAATATTTGTATTAATACTGACAAAAGCTCACTGGAAGAACGAACTTGGTAATTGCAAAACTACACTTCATCAACAATCAAAATTGCGCCACCAGAGAGAGAGAGAGAGAGAGAGAGAGAGAGAGAGATGTCAACAGGAACTTACAAACCAAAATTTAGCAGATTATTACAATCCACATGCTTTAAACATTATTAAAAAGCTAAGAAATTGTATCTCGTGGAT
251	LG8	EG0931	43.1	CTTTAATGCAACTGACGGAGTTTCTTTCTCTTTTCCGCCACAAATGGCTCATGGCATTCATCTTCTAGAAGCACTGAAGTATGTTCCCTTAGCACGTTAATATAAGCATCTTGCTTAAGAATCTAAACCTCTCCTTGAGGAAACCATGTTCAGCATAATTAAATTTTCGGTGTGTGTGTCTCTGTGTGTATGTGTGTGTGTGTGCGCGCGCGTGTATTTCAAAGATTCTTTGTTAAATGCCAGGAAAAAAAATCATAAGATTGAAAGGGAGAACTACATCCCCCTATCATCACAATCCAAAAGAAAGAAAGAAAAATAAAGCAGGCAATGGAAG
252	LG8	EG1015	44.1	ACACCCAATTCTCTCTCACMTRAAGTTYCCCTCACAAAARYTCTCTCTCTCTTGRAGACCCCCYTKAACCCYTGAAGWGCCTGGCGACCGCTGTCCAGGAGCCTCCTGCTCCTTYTCTCTCAGTGCYYYMGCCTCTCTCTCTCTTCTCKGGTTYGTACGGCKGCGAGAAAMYSAACCCACAYCCTYTACTGTTACCWCACASRGSCTTTTWAAGSSTTAAAMCTAGKTTWAAACTTGATTAGWGAGGGATTAGGAGTCCT
253	LG8	EG2180	45.8	CAAAGAAGGTTAATGGAAATTCCAGTGCAAAATTTCAGGTTATTTTGCATTTTCCCATCAACCATGATGCTTCTCTCTCTCTCTCTCTCTCTCTCACTTTTTGTTTTATTGGTTCATTATGGACTTGAATTGCAGATTCATTATGGGGCAAGAGCTATTATTTTTTCAGATACTCCTTGTCTGTCTCTTACACTTCGGTTGCTTTCACTTCAAACTAAGACGTGCATTCATGTAGAGGAGATTTGTGTATATGCCAATCATGTCGATTCCCCCAATCCCAATCCTCCTGTGTGTACTGAGGGAAACCTGGATGAAAA
254	LG8	eg3009F	48.7	AGGCATGTTAAATGAGGTGAAAACAAGGTTCGGAAGTCAATATTGGGCATTATAGAAGCTAGCTATTGGTTTGGTATGGTAATGAGATGCATCATACCGACCAAATGCATATCGAAACCAGAGGGAGGGAGACAGAAAGAGAAGGCAAGAAGGGGAGGGAGAGAGGTAGAGAGAGGGAGAAGAGGAAAGCGGGAGAGGGAGAGAGAGGACGAGAGGGGTACTTGGCATCATTTCTTATCATTGGTGTTGTTGTCATCATTAATAATGGTAGCAGCAAAAAATTGAAACCCTAGAGGCAAGGGTCTCAACCTTGCAAATGATCACGAGTGAGAGGCTCATGTGAAGTCGACACGATCGAGTAAGAACCAAGATGGGGGCTTTAAAGATAACTGGGTTGAA…
255	LG8	eg3288	49.8	CAATCAGTTGAGTACTAGATGAAAACTCATTAAAATTCTCTCTCTCTCTCTCTCTCTCTCTCTCTCTCTCTCTCTCTCACGTGTGAGAGTTCTTAAATAATTTGAGATGGTTCTTTTCTTTTGATAACTACTGATTAGGAATGTATACTCACTGAATCTTGGCCAATATCGAATCCATAAATAATTTGTAAACCTCATGGTAAATGATGTAATACTACCTATGTTACCATGGTTTCTGTTTAACAGCTGATCTGTTTATTCATCTTTAGCTATTTAGCCATATACATAATCAGGTGTGAGATTTCTTGAATCCTTCATCTCACTGATCT
256	LG8	EG2094	50.4	GATTTGGGTAGTCACATCAATAACTAAAAATGATCACAATCAAAATAAAAGAGCTTTCCTCCACCTTAAATTGAGTCCATGGTAGATGCTAAGTTGTCTTATGGGCCTAATTCTCATGCGAAAGTTCAAAATTTAAAGCTAATTAGCTTTTTATCTTGTAAGGTGCTTGATTAGGACATCATATTTTACACAACTTACTAGTTAAAATAAATAAGTTTTATTTTTGCTTTTGAGGAAATCTTAAGTTATATTAGTTATTAAGATGAAAAATATTTCAATACTTCAATTATAGTTAATTTAAAATGACCATTTACAATGTGATATCCTTTGTAGTTTACCTTAGATATTATTAGTATTTTTTGGTACAAACCTTGAATACCGTTTGATCACTCATAATTT…
257	LG8	EGEMS0213	52.8	CAGCGCTCCTCTCCTCTCCCTCTCTCCTCCACCGGCCATTGCTCGCTGTCGAAGCCCTGAGAGAGAGAGAGAGAGAGAGAGAGAGAGGAAACGAGGGGGAGGGAGAGGGGATTGAGATCCGGAGGCGGGGAAATCTAGGGTTAGGGTTTCGTTCCCAGCGACTGCGTCGCGTGAGCTGGAGGTGAAGATGAGCGCGAATCCGGCCCCCGCGAGCTCCCATGGCAACCTTGACGAGCAAATTGCGCAGCTCATGCAGTGCAAGCCCCTCTCCGAACAAGAGGTTAGGGTGTTGTGTGAGAAGGCAAAAGAAATTCTGATGGAAGAAAGCAATGTTCAGCCTGTGAAAAGCCCTGTAACAATATGTGGTGACATTCATGGGCAATTTCATGATCTTGCAGA…
258	LG8	EG2106	53.3	GATTTGGGTAGTCACATCAATAACTAAAAATGATCACAATCAAAATAAAAGAGCTTTCCTCCACCTTAAATTGAGTCCATGGTAGATGCTAAGTTGTCTTATGGGCCTAATTCTCATGCGAAAGTTCAAAATTTAAAGCTAATTAGCTTTTTATCTTGTAAGGTGCTTGATTAGGACATCATATTTTACACAACTTACTAGTTAAAATAAATAAGTTTTATTTTTGCTTTTGAGGAAATCTTAAGTTATATTAGTTATTAAGATGAAAAATATTTCAATACTTCAATTATAGTTAATTTAAAATGACCATTTACAATGTGATATCCTTTGTAGTTTACCTTAGATATTATTAGTATTTTTTGGTACAAACCTTGAATACCGTTTGATCACTCATAATTT…
259	LG8	EGEMS0154	60.7	CCTGAACCATGATTCTCCCTCGCAAGGAGCGAGGCGACTACTGGCACTATGGAGTTGCCACAGCCGCGCCTGCAGTGCCTACATTAGCTCCGACTGCCTTCCTGTGCTGAAGCTCTCCCCCAGTCCGTATGCCAAGAATCAGAAGCAAAAAGTCTCATGCCATGTCGACAACAACGGAAACTTGAGCCTTGATATATTGTTTCACAGTATTGCAAATTTTTAGTGCTTACGTACATTATACCATTGTTTTATATTTCCTTTTTTTTTCTCTCTCTCTCTCTCTCTATTTTGCTTATCATGTAATGTTGAAGTCAACTGCTCGGAATTCCCTGAGGGAATAAAACCACAATGTATGATTTATGATTTCGAACCCTCCAGTTCGAACGATTTGGCACAAGG…
260	LG8	mEgCIR0163	60.9	ATGCATGTGATTTTATTAGGTGAGAGAGAGAGAAGAGAGAGAGAGAGAGAGAGAGAGAGAGAGAGATGGGGGCTGAGAGAAAAAAAATTAAATTACCTTCCTTCCCTCACCTAGTTTTTGCCTTACTGATTGACTGAGGGTCGGCTGCAAAATGGAGGAAGAACCCATTTCTAAGTAGATCAATTTAAGTGTTATAGTTTTAAGGAGAAAAAGTGAACAATAGTACCTTCGTTGGCTGGAAAAATTCACCAACTACATCTTTCACTTTTAAGTCCCCAGAAGATGTACAAACTTCAGAAGATTGCACC
261	LG8	eg315	62.7	atgcatgtgattttattaggtgagagagagagaagagagagagagagagagagagagatgggggctgagagaaaaaaaattaaattaccttccttctctcacctagtttttgccttactgattgactgagggtcggctgcaaaatggaggaagaacccatttctaagtagatcaatttaagtgttatagttttaaggagaaaaagtgaacaatagtaccttcgttggctggaaaaattcaccaactacatctttcacttttaagtccccagaagatgtacaaacttcagaagattgcacc
262	LG8	EG0506	68.9	CTGAGTGTGACCAACATGAAAAGTCTCTGGAATGGCTACTCACTCGTCAATGACTTATTTAAAGTTGCGCTTATGTACAGAGCTGAAGAAAAGAGGGCTTTGCCTCCTTCCTTGGTCCATGTTAGTGAACTATTTTGGATAAGCATTCCTATCAAATATATGGAATCTCTCTTTCTCTCTCTCTCTCTCTCTCTCTCTCTCTCTCTCTCAACGTGTGTATTCTGTGGATTGGATCAATGTGATTTGTTGGAATTTGCGATCTAATCTATATTATCACATAGCAATATCTGCGGCCAGTTGCATAATATACTGAACCCTCAACCTGGGAGTTCCTTATTTATTAAACAAAAGGTGGATAATAGAAATTAGAAAGGAGCCAGTTAAACCAAATGCTTTAAA…
263	LG8	eg3306	69.4	CAAAAGGAATTCTTCCAACGGAACACCGGCAATATGATCGATGGGAAGGGCAGGGAGTCTTCGGGAGAGGAGAGGCAAGGAAAAGGAGGAGGAGAAGTGGGGTTCTGCAGCATCAGCACGCGAGGCTGCGCGGTGACAGCTGCCTAGCGGGTGATTCCTATCACTGCACGCAAAGCGAAACAAATCGACCCAAGGGTGAGCGGAGCGCACGATGCACAGCTGCGGAAAGTTACAAGAGGAACGAAGACCTGAGAGAGAGAGAGAGAGAGAGAGAGAGAGAGAGAGATGGAGAGGATCCTATAAATCTTTCCGGACTTGAAAGAGGAGGTGCAGCGTCCGAGGGAGGGGATTCCCACCTGCAATGAAAGCAACGTTGCCACTCGCTCCTTTTTTTTCTTT…
264	LG8	EG1959	69.9	CTTTCTGACATTGAGAAGCAAACATATGCTAAGATGTTGAAATATGGACAAAGGATAAAGTGTAAAGACGAGCAGAGAGAGAGAGAGAGAGAGAGAGACCAAGGCACAAGTAGTCGAACAAATTTATCAGTCACTGGATAATGATTTATTTGAAGAGAATGCAAGATAGACATAATTAGAATTGCAGAAGTTTAGTCAGTAAACAAAGTAATGTTGCTGGACTGGAACATACATAGCCAGTGATCTGAGAAGCTCAACAACCATTTACAGAAGGGGAAAGATTCAATTTTACTCATATCCAGAACTAAGTTACATAATATACGAATCTGAACCAGGATGACATAAAGCCCCTTGATAAGAATCTTCTCCAGATATATGTTGATTGTGACGATACATTTA…
265	LG8	EG1012	78.7	ACACCCGCCAGCCCATGCCTGCCTCTGCCCTCACCATGTGCCCTCGCTGCGAGCGCCTTACCTCGACTCCCCGTGCTGCTGCTACCTCGGCCGCCGCCGCCGCCACCGCCAGGCTGCCATCAGCCTCTCTCTCTCTCTCTCTCTCCCGAGGCCACCATTCCTCCTCCGCTGCCTGTTAGCCATGATCATGATGCTGCATGCGAGGAGAAGAAGGTGCACCCCTTTGTCTCTAAAGGTGGGAACTGCTCTTTGTGATAAATTTTGTAAATGGAAGAACTTTAGGAGTTGAAAGAGGTCTTTTCCCTCCCCAGGCTCTGCTCCCTTGATAAACTACTAGCTGGGTTTCCATGCAATACTAGCCCCCCCGCTTTGTAGTTGAAGTTGGGCCTTCATATAAAA…
266	LG8	eg3192	78.9	CAAAACAGAAGGCATGTGGTGGAAATTACAACCTAGTAAAACTATAGAAATAAACTACCTCAAGAAGGAGAGAGAGAGAGAGAGAGAGAGAGAGAGAGAGAGAGAACCTTAAAAGTAAACAAAGTGATACAAATTTTAAATTCTCCATGAGCTTAATTACAAAGTTTCTTCACAGCTATGTTACCCCTATACATGTTCCAAAATTCATGGCTAAGCCATTTAGCTTCGTCATTGTAAGATTAGTGGTTCCCCACCTCATGTGACAAAATTTATGGCAAAGCAAACTAATTAGTTAACTATACCTAGTTAGCAATATGGCCTCACGGAAAACCCAGGCTTCAGCGGGGAGAGGAGATCAAGTATAGAAGACATTATACGTCCGTTAAGACTGATCGTGTA…
267	LG8	EGEMS0029	80.4	GGCTAGAGGCATTGCTGGGTTCACATAGCGTGCAAGACCGCACGTGACAAAGTCTGATCTTGTACACAAAAAGGTAATGCTATACACAAGGAAATGTGGATTTGTTTGTGGACAACATGGATGATAAATTGCTTATCGTGGTAATTTTGTGAGCCTCATCCATAGCTCAGCCTTCTCCCTCTGATCCATCTGTCACACTAGAACCGTATGTCACCATTCGCATACAAAAAATGATTGAGAGTAACTCAAAAATATCATTCAAAAGTCACTCAGCTGGTATGGTGTATTGCAGTTGCTCTCTTTCGAATCGGCGTCGTAAAGTTGACCATGAAATGAAGCAAGGTGATTGGTGGAATGTACCTGAGTGACTTTTCTTAGTGATTTTTTTGAGTTGTCGTA…
268	LG8	eg3135F	81.7	GCGCAACTGTAGCTGATCACAATCTTCAAGCTAGTAGGTCATGTTTCATGCATATGGTTCAAAAGAAAGTGCCAAAATCTTTGAAGCGTTTACTGACTGCTCTTCAATCTTTTGGGTGATGGGGACATAAAAAGCTTTCGGACAGAAACGATGGGATCATCTTCCTGCATCACATAAGAGTGCCAATCAAGAGACCAGCTTTGGATGACAGACGGGGAAGCAAACGGAATTCTATCTAAAAAAAATTGAGAGAGAGAGAGAGATTACCTCGTCGAGCAAAGCTGAAGGGTTCTCCAAATTTAGGTGGCTAGGAATATCTTTCACTTGATGAACTAAAGCTGAAAGCGTCAGTTTCCATCCAGGCATGGTTACTCCCTCATCAGGAGTGATCCAGGGGCA…
269	LG8	mEgCIR3427	83	AACTGCTGTATTTCTGGCTTTGCTAGAAATGAGAACTTTGACGACCATTATCTTTTAGAAATAATGTGCATGCGTGATGCTAAATTATATTCTTGTCAATTATTGGCGCTGTGTGTCTATATATTTATTTTGTTAAAAAAATCGAACAAGTGGTGAGAGGACCTATGTAGTCCTAGATAGGATAAAGAAATGACATAAAGAAATTGAATCTAAATAATATTCCCTAACTAGTTTTTTCAAATGAAGCCTTGAATTGTTATAAATGTTAATAAAATGGACTCAACAAACACATGGNCTCACTTGGGCTTGAGGATGCTGCAGCGCATATATGTATATAGAGAGAGAGAGAGAGAGAGAGAGAGAGAGAGAGAGAGAGAGAGTATGCTAAGATTTAAACAG…
270	LG8	EG0189	92.9	CGGGATCGCTTGTTGCATCTAGAAACAGAATGCCCAGAGAGAGAGAGAGAGAGAGAGAGAGAGCGCAGGTAGTTGGGTTGGGGAGAGGGAGGGGATATATAACCGTCAAATTACCGCATGGGTGACTTCATGCGGCGCCAAGCACGACGTCAATGGTAGTTACCCGCGGATGCGCTTCTCTAACTATGCGGACATCGCTGTCGAGAGGCAATGACGTGGAAGCGCGTCAGCCTCTGGGTGGCGGGGAACCCGTCCGCCTCGGTGACGTCNGGGATTATGCGGATTGGCTGAAGCTTCGCTGTATTGGT
271	LG8	eg3312	92.9	CCAAATGTACAGCACATTGATGCTTAAAAATAAATGGCAGGGTAATGTCAAAGTCAAGCATATAAGATAGTTGAATAGATGACATACACTTTACAAGATAGATGTAGAGAGAGAGAGAGAGAGAGAGAGAGAGAGAGAGAGAGAGAGAGAGATCAAGTAGTAATCAGCATGAAAAGTTCATTGTGGATGGAAAACTAGCTGCATGGATGTGACGATTTCCTCTATGCGATGGACTCACCTTAAATGCTAGATCAAAATGCATCATAGCTTACAGGAACTCTAAACAACAATGCTGCATATTGTTGCAGCTTAATTTGTAAACATGTCCTGCATTGCAGATAGT
272	LG8	EG0985	98.5	TTGAATTAAAGGGACTCAAATACTTGATATTATGTATACCCAAATACCCTCCATTTGGTATGGATTGTTATCTTCTGACATTTCTATGCACCTGGATGTTTTCTGTTCATATCATTTGGTAGGTAGCACAACTACAGCAATTAGGTTGCAAACTTCATCCTCGATCATGTAAACAATATAACGTGTATTAAATGCTTATCCTAGTAACTGCTTGGCTTTACTTTCGCTGGTGTTATTAGGATGAAAACAACAACAACAACAATTTTAAATTTTAGCCAACTTGTTCAATTCCACCAATTATTAGTATTTTTTTTCTTTTCGAAACTAATAGATTTTATTGACCAAATTAGTATTTGATTATCATCAGGAAGTTCTTAAACAATATCTTTTGAAAGATAT…
273	LG8	EgPDH-E1b2-F1	102	CCTGCTCGACCCCCTACAATGCCAAGGGACTGATGAAAGCAGCCATCAGGAGTGAGAATCCTGTTGTGCTGTTTGAGCATGTGCTGCTGTATAATTTGAAGGAGAGGATCCCTGATAAGGATTACATTTGTTGTCTGGAGGAGGCAGAGATGGTGCGGCCTGGAGAGCAAGTGACGATCCTGACATACTCGCGCATGAGGTATCATGTGATGCAGGCCGCAAAAACTCTGGTGAACAAAGGATATGATCCTGAGGTCATTGACAT[C/T]AGGTCATTGAAGCCATTTGACCTCTACACAATTGGGAATTCCGTGAAGAAGACACATCGTGTGCTGATAGTGGAGGAATGCATGCGTACTGGTGGAATTGGTGCGAGTCTGAGGGCGGCCATCATCGAC…
274	LG8	EG2168	103.9	TACTTTAGCATCATCTGGTGATACCTGCAGGTATGTTCTCCTAGGTAATCATCGTGATGCATGGACATTTTTGGAGCAGTTGACCCTAGCAGCGGAACTGCAGCTTTGCTTGAGGTAGCTCTAATCTAGAAGCCTCTTACAGTCATACTTCATCCAAAAGCTGTATCACTTTGGGCTAAATAATATTCTCAGGATGAATCATCAGCTCATTTGGCTGATTAATGTGTTGTTTTGACATATCGCATTCATGCATCTTGGTGACCAACTGATAATGCACATAAGCTTGTTACCTAAATTCTTTTTTCTAGGTAGCTCAGAGGTTTGGGAAACTGCAAAAGAAAGGATGGAGACCTCGACGAACCATTATTATATGCAACTGGGATGCAGAAGAATATGGCT…
275	LG8	EG2083	108.5	GAATACAATATGGTGAAGACAATTACAATAAATCCTTCACAATATAAAGAAACTAAGATGATGACAACCGAAGCAAAGATAATTATTTCAACTGACAACTAGCATGATAAGTGACAGAAAAACAAAAAACCTGAATACCCTTTGTGCTTTAGAAAAATGCTTAAATCTCAGAGATTAGAAATAGATTAGGAAGACATTTGTAAAAAGTAAAACTTATAGATGAAAGATAGTAGAGATGTAAAAATACAGATAAATCCATCAAATATCTTAATCTTAGATACTTCAGATTTTCATTTCTTAGATAAAATGAGCAGAAGTCATAAAAGATCTTAATCCTCACATTAGACCAAAATAATGATAACAAAAACAAAAACAACAACAACAACAACAACAATAATA…
276	LG8	EG0129	109.2	GACGCTCGATCTTTGATCGAATCAAACTGGCTTTACGAAGAACGGAGCTCGCCAATGGAGACAACCACCTTAAAATCGAATCTTTTGGAGCCTTCTCGCCTTTTAATCTAAGCTCCTCCCTATAAAGAACGGAGAACTCCAGTGTGTGTGTGTGTGAGAGCGAGAGAGAGAGAGAGGCGGGAAGGAAAAGACAGGGGAGGAGGGGTGTCGGGAAACGCGGCATTGGGAATAAAACCCTATGGCTTGTTTCAGTCTCCAATTATAGGGTTTAACGCGGACGCGATTCCGGAAATGCCCTCCATGGCAAAAATTCCAAGAAAGTCCTCGTGCAACTAGAGTTCTGGCAGGTGAGTGGATAGGAGGT
277	LG8	EG2109	111.7	TGCGTCGCACTCCACGGGCATCAACAAGCGCTGGCTGGAGTCCGTTCCGAGCCCGGGCGTCGGCCACTAGCTTAACGTCAGAACAAGCTCTGTTTCTGGTTTTTTGTTCCCCCCCGTTTTCTTCGGTAGAGTTTGGATTTGCCACACTAGAAATCTTTGTGGGCTAAAGGTATACACCGTTTTTTCTTATATTGTTACTGATGTAATTATATTGTTTAATTTGCTTTGATGTATTTAACACTGATTGAAAAGGTATACATAGCTCGATGGAAATTGAGAGGGCAAACATTTCTGTATACTTTTTAAACATTGGATATCAAATTATGAGCTTTCTGGTGATGCTCACCATTGCAATGTTGTTTGTTTGTTACATCAAAGTGGGAAAGTGAGGTTATTTAA…
278	LG8	TS1MS103	114.7	AACATGACGCCGACATCCTCGTTAAAGAATTTCAGACAAGGCCAAGACTAGTAGATCTTGACAATACCCTGAGTAGTAGAAAAACAAAAAAAAAAAATGCTCACGATAGGAGAATCTTATTAAATGAGATGGTGCAAAACAAATGAAAAAAGAGAGAGAGAGAGAGAGAGAGAGAGAGAGGTTGAGGAGGAACTCGCAAGGGTTACTGGCTACTTGGAAGGGCAAGTCCGATAGGCACAGCGTAGAGCAAGAGACAGACTCCGATACGGCGGGATGAGTTGTGTTCTAATGAACCTTCGGAATTAATCATCTTAACGGTGTTCGATCGGGGTTCGGGTTCGTGATGCACGCCCTGAGCGCGACCAGTTGCTGACAAATCTCATGTCCACCGGCCATCAT…
279	LG9a	EGEMS0111	0	TCTTTTTCTTAGGATTCTGATCTCAGAACTGGCTTCCTGGATTCAAATCGAGAGACGACCTGCCGAATCTGGTCCTCTCGCTGCTACTTTGCTTTGGTTGGTAGAGATAACCCTCCTTTTGGGCTCTTCCTATACGCTATGCATCAACGGTGACCCTGTCCTTTTGCCTCTGGAGGAGTTTCCTTGAGCCCTTGTCTCAAGATTGGTTTTTTGGTGCCCAAAATCCAAGTCCCATCCCAAAAATCCGAGGTTCTGTTTCCCAGGTCCAATCTTTCTTCACATATTTGGTTCGAAGTTCTGATCTCTCTTTTTTCTTTAGTTAAAAAAATCTCTCCTTTCCTCCTTCCGTTCACTCTTTTTTGATTCTCCTCTCTCCAATTTCACATGCCGCATCCGTTC…
280	LG9a	EGS0014	4.2	TGCCGCAAAAAGGTGTACCATAGTGAGGCAGTCATCCAAATCTCGAAGTGCATCAACAAAAGCTGGGTACCTCTCTAAGATAAGCCTATCAAGCTTATATGTTGGCTGGCGGTTCAGTAGCCGATCTGCAAGTTCCCTATTCTTCCTTGCCAAAGCCTTCTTAACCTTTCTCTTATGGGCCCTTATATCCCTGGAGAATAGCAAGAAGACATGGAACCATGGAACTGCATGAATTTGACTAAGCCATGAAGCAAGACCACCAACAATCATCAAAATACTAATACCATAAGGAAATAATGTAACGCAATTCCAATTTTATGAACTCCAAGTAGGATGCTGGCTATGTTAGCCACCAGCATGTATGATAATTTATCAGCATATTTACAGAACTAAAAACTC…
281	LG9a	mEgCIR0844	4.2	CTATGCATCCAACGCGTTGGGAGCTCTCCCATATGGTCGACCTGCAGGCGGCCGCGAATTCACTAGTGATTCTTGAAAACCTTTGTATACATTCTTTTCACACAGGAATGTTGCAATCCAAATCTAGATGCGCTTTGCTTTTATTTCACCAATAAAGGATGTATACCTTTACTACTGTATCAAGGAGGTAAGTTGGAGCCCTTTAAAGGGGAAACGATCAAAGGCAGAGAGCACTAAGGCCAATTGGGAGCCGTTCAAGTCAATTAGACGGGGCACCAATGCAGCAACTAAATTTTAAAAGATATCTCTACATTCATGGCAGCTTTTAGCTACCTAGAAATCGGGTCTATATATGATGTCATCCTAGAGAGAGAGAGAGAGAGAGAGAGAGAGAGAGAG…
282	LG9a	EGEMS0279	4.2	GGCCACGCGATCTGCGAAAGGATCCCTTTCTCGCCTCTTCCACCCTCGCCCTTCTCCACCGCCGGTCGTTAATGGACCCCCTCCTCCTCTCCTCCTCCTCCTCCTCCTCCTCCTCCGTCCCCAAGCGCCCCTGCCCCCGAGACCCTCTCGCCGCTGGCGGCCCTAGGGTTCCGTCGGACCTCGCCGCCATGGACTGTCTCTTGGAGGCCTTCCTCTCCCTCTCCGATCCCTCCCTCGCTCTCGATCTCTCCCTCGATCGCCTCATCGGCTCCCGCGTCCTGGAGTCGGATAAGGACCGTGCCATCGAGGGCGCCATCCGGGTTGGATCGGCCCTCCTGGAGGCCGCCAAGAGATCGGCTCGGAAGCGCGCCATCAACCACAACTCCGCCTCCTGGCCTC…
283	LG9a	eg3219F	4.2	ACTCATGTTAAATTCAAAATCGACCATAAGAATTTTTGGGCTATGAGCAATGTTATCGTTGATCAAAAACATCCTCTAACAGGTCTTGACAAGGCACATATGTTAAGGTCACATCACACACTACTATATATTAGTATAGATGATGGTCCTCGATAAGATGGAAGAAAATTGGAGTTAATACTCTACAAGCCTATAATTTTTTTATTGATGGATCCCATGATGTTGGACATATWGGGTTTACAAGAGTAGATCACTCTAATCATTTACATATAAAGAGAGAGAGAGAGAGAGAGAGAGAGAGAGAGAGAGGGAACATAAGATTGGAGATACACAAATTTTTTTGGACCATTTAAAGAGTCAATAGTCAAAAGATCCTTCATTTTGTTATGATATATAAGT…
284	LG9a	EG0190	4.2	GATACGGAGTCCAGTACGGTTCTGCTCGCTAAATAGTATTTGCTTTTATATTATCTTATTTTAAGACATATTTCCCAACATATGGGTGCACAGTTGGTGCCATGTTAGGTGCCAATCCTTTCTCATGTAAGAATCTTTCTTTGATAAGTTATAGACTGATTCAAAGCTTATTTGAATTAGGACTTCTATTCTTATTGTGTCATAAAAATCATCTATAAATAAAGAGGGTCTCTACCTATGGATGAATAGCAATCAAAGTGTGAAAAAGAGAGAGAGAGAGAGAGAGGTGTAAGAGAGCTAGTGGGTGTCCCACNCTTGGCGTGTCTGAAGGGAAGCATGGTGGGAATTATGCATG
285	LG9a	mEgCIR3755	4.2	CCTGCTTNTAGAGCAAAATAAGTTCACAGATAAAAGGCNTCTTATCTTAAATCAGGTAATGGCTTTATGCTTACCAGCCCCATAATTTATAAGGTGATTAAACCGAGTATGCCAATGCGTGCCCTCCACATGGTTCCAACTGGTATGCTGTTTCTTTAAATCGGCAACAACTGAAATTGTGTCTCTTGGTGTGGCTGGTTGCTCACCAAAAAGTGTTAAGTCCATCAATGAATAGAATATCTGGGAAAAGGTGGAAAAGCATCCAGCAATCAGGAATGAAAAAAACATTTACAAATAGGTAAATTAAATTAGCTAAAAGTAGAGAAGCTCACAAAGAGAGAGAGAGAGAGAGAGAGAGAGAGAGAGGATGTTCATGGAAAATATCCATAAAAGTGTTGA…
286	LG9a	EG0207	4.2	CAACAACTGATTTTACCTCAAATTTAAATATGAAGATAAATACACGCTCCTTAGCTCTCCATATAAGTTTAGCGAAAACAAGGTAAGACAATACTTCCTTCTTGAACTAGCTATTTGCTCTATGCTTCAAGAGAATTGTGGAAGATGCTTGGCCTCTTTATTCAACTCTCTCTCTCTCTCTCTCTCACACACACACACACTCTATCTCATACAATTGGGATGCATGCATTCCATTTTGACTCTCTTTAGGACTTGTTTGGATGATTGAGCTAAAAATTCTATAGAATTTGTGAGCTAGACTAGT
287	LG9a	mEgCIR3745	5.7	ATTATTGTGTCATCTCTTGTTCATATCTGATGTTGGTATGCATCTAGAGCTACTTTGATACATCATTCAGTTGCTCAACAACAATGTCTAAAACTGGAAGTCTTGATGTTGAAAGTCATCTTACAAATCCAAAAAAGGAATAATAGAAAGCTACTTCAATAGACTGGTCAGGTTACCTTTTTTTTTTAATGTGTATGTGTGTTGTGTGTGTGTGTGTGTGTGTGTGAGAGAGAGAGAGAGAGAGAGAGAGAGAGAGAGAGAATTGGAGAAAGTCCAAGTCGGTTATGAATGCCATTCAAATGTAAATTTTCATTTGCCACAGCATCAGCATGCAAAGTGCATTCAGTGGTATTATGCGACTGCTTGATGAGTTATTGATGTGGTATTTAATTTTCCAGG…
288	LG9a	mEgCIR2332	6.4	AATAGAATGGAGGGAGAAGAACATCTAGGACTACTTTTGTGTTTTTGCAGTGGTTTTGGTGGCATATGTGTAAACAAAAGTGTCAGATATATCAAAGAGGATAGAAGAGGAAGGCAACATATGAAGAAGAGCAAAAGAGAAGAAGAACATGAATACAGAGAGAGAGAGAGAGAGAGAGAGAGAGAGCATCCTGATGTTATTGTCAAATTCAAACTGCTGCCTCAACACTGGTTGGCTACCCCTTCAGCACTTCTTTAGTAAGAGTCAAGTTTTTGTTAAAAAGAATATTTTTAGTTGGAATTGTTCAACTTTATTTTTCACCTAGCCAAAACTAACATCAGTTTTTGGGCTTAAGTTGGTTTTAGTGAAACCGGCCAATTTTGT
289	LG9a	EG0096	9.1	GGAAATGAGGAGAAGGGGATGAAAGGCCAGTGTTTGTTGTTGGGTCGGACAGAAAACGGTTTGGAGAGGGACCTTAGAGGTGTCCACAAGAGAGAGAGAGAGAGAGAGGAGAGGTGGAGCTCTTCTTGTCTTTGACTCCAGTTCTTGTCCTTTTCGATGCATTTTCTTCACTCACAAGGTAATCATAGAAGAGAGAGAGAGAGAGAGGGGATGTGAGGCGAGTAAGATATTGAGAGAGAGAGAGGAGAGAGGGGGTTGTTTTAAAATGAAGCTAAGCAATTTGCTTGGACTTCACATAATCTCTTCCATTCTCTCTTTCTTAGCCATCGTGT
290	LG9b	EG0271	0	ACATAAGTAGTTCATCAATGTGGGATCCGTATCATCCGATCTAGATTTGATCGGATCTGAGTAGAGATCTACTCAAGTGTAGCCAAGTTACTCTCTCTCTCCCTCCCTCTCTCTCTATCTCTCTATAAATGAGTCATATTGTTATTGCGAAATTTCTATTTCTTTAACAATCTATATCCAACGACAATGTCTTTGCATCTAATTGTAGACATACCTAAAGTCATTGCTATTCCTGAAAAGTATTGCCCGCCTTGTGATCAGGATATGAACTTTCTATCACCACCAAAATTTATCAATGAGCCAAAATGGATGTATGTGTAACATATGCATACACACACACACACACATATGCATGCATGCATGAATCATGCATCCATCCATCCATCCAACCATCATGAT…
291	LG9b	EG0143	2.6	ACTCAAGCCAAAAAAATTCATCAATGCATCTAACCATATCCTGCAATCCACAAAGGATTGAAGATGGTTGTTCCAAGCTTAATCATTATCTATTGTCTTGTTCATTCGTAAACCCTACTCTCTCTCTCTCTCTCTCTCTCTCTCTCTCTCACTCATGGGATCCACCATTTATTTTATCATCTCTCTCACCCNCTTTTTATACCAAATATGGTAATCTGATGTGGAATTANTTTTCCATGCTAGATTAGCCCCAACCAATCAGGCCCTTAAGGGAAGATTTATTTACTTATAGGGAATCACCTGCTGTGGATGCCCAACTTAGGAAAAATTGGCAGAAGAAACAAAATGAATATACACTTTGAGTGCTGTTAATTGCTGGCAAGAGTTATAAGCAAACTG…
292	LG9b	EG0981	4.3	CTTACGCGTGGACTAACTTAATTCAGACATTCAACATGGTAAACAAGGGGAGGAAACAAAGGCTCAGATCTGTTTTAAAATAAGGAATTGCAAGCTTCTCTGTGTCTTAACCACAAGGCGGCTGCAAGTAGTTGCCTGCAGAGTAGCAGACCATTCAAGTTTGCCTTGCCATGAAAACAAGAGCTCAACTCAACTCAACAAAGCCTTGATCCCAAACTAGTTGGGGTCGGCTAAATAAGTATTGCTGTTACAACAAGAAGAAGAATAGAAATGCTTCAAGTCCCTCTCTCTCTCTCTCTCTCTCTCTCTCTCTCTCTCTGAAAAGTGCTTTTTAGGCGCATCTCACACTAGTCATCACAGACTCCTTTCAAATGTCACATAAACTGGCGTGGACTATAG…
293	LG9b	EG0653	54	GCTATGCTGACACTTGGGATGCATTGGCATTCCATGCATACTTGGTGCCTATTGATTTGTTTTCCTTTCATTTTGACTCTCTCTCTCTCTCTCTCTCTCTCTCTCTTTTTCTTTCTTTTCCTCATTTTGTCTCCTTTCCCGTTTCTTTCTCTCTCCATTCAAAAACCAACAACTGAAAAAAGGAAAGAATAAAATACAGAGAGGGTGGGGTCCGGGTGCTTTTTCTGTGCATCCTGATTGGTGATGGTCCATACCAGCAAGTCAGTCCTGATCTTGCTTGTTTCCAATCAATAGCACAATCAAGACAGCCTTGTTGAAATGAACTGGGGTGCTGGATGTGTCCCAAGGT
294	LG9b	egAC0236	6.7	GTCGCATGCTCCCGGCCGCCATGGCGGCCGCGGGNATTCGATTCTCTTGCTTACGCGTGGACTAACAAAACTTTCCATTTTCAATCCGGTCCATTCATTCGTTCGTTCATTCATGTGTGTGTGTGTGTGTGTGTAAGAGAGAGAAAGAGAGAGAGAGAGAAAAAGAGAGAAACATATAAGAAACATGTCCTCTGCAGGCTTGTTAACAACATGAATCAACAAAAGGACACTGAATGGGTTTACTTGTCAACAAGGCTATTCTAGCTTACAATACTGGAGCCTGGTTGGAGACAGAGAAAAGGAGAAAAAGATCTACCTGGGGAGCACATGCTGATTATGGATTTCGATGTCTGTAAAAATTTCATTTCGAATATTTAAGCAGAGTGATTTCATCTTCTG…
295	LG9b	mEgCIR2224	6.7	AGTGTTCAAAAGAACTCCCTGGATTTGAAGGTCTGATCGTTTTAAAAGAAATATAATGGTTAACATTGTTTAACCACTTCTCTGGCCACATCCATGAGGTGTTGGAATAATCATCTTTAGAGATGTAAGCTGGGATCTCAAAGCCCATCTCCAAATTATCATGGCAATAAATCAGCAATTCGGTACATGTCAAATGCTTGGGCTACACATAGGAGCCAAAACAGACTTCAAGGAGTAGTAAATTGTCACTCTTACACAACAGAGTCCAACATGATTCATGGCCACGTGCATAAGCCAAGTGAGGTTGGGGATGGGGGAGCAGACTGCACACACAGAGAGAGAGAGAGAGAGAGAGAGAGAGAGAGAGAGGCAAGGGAGAGAGGGGTCATATACGGTAGG…
296	LG9b	TS1MS33	10.3	ACTGCTGTGAGTGCACTGTTCATTCAACTCTTCTTTAGTTGAATGAGTTAAAACTACAGGAGACCGAGTTCACAGTGCAAGATCTGTCTCGGAGCTTAAGCAGTTACATTAGGATATATAGATTATATGTTTGAGAAGGTGCTCTCCCTGTGTGGTGTTAAGCTCTCTCTCTCTCTCTCTCTCTCTCTTCTCTGCTTGGCACCATCACCATACCCTATAACCATCACCACTGTGACAACCCAAGCCTCCCAAAAGCTGTGTGTTCTCCTCTATGATCTAAACCCCTATTAAATTACTAGAGAGTCGGAGATCACTTCATGATCAATGCTGACCTAATATTATGTCCACTAGTTGATTGACTTGCTTTGAAGCCTTTGTGCAGTTGTACTGCTCATCTTA…
297	LG9b	EG0076	26.8	ATATTGCTGAGGAACTTGAGAAATTTGAAAGACCAAACAAATGAGATGATAGAAAACTTAAACCTTGGAACCTGAGAACTGATAAAATATCCGCAAAATTTTAAGAAAACGTATAAACTAAAGTTGAAGACTGCTACTCATAGGACGACTGAAAAGAAAAATTATTTACTGCTTGGTGGTTCCAAAGTAAGGCGTGAAGAACAGGGATACAATACTTACACCTCAGAAAAAGAGAGAGAGAGAGAGAGAGGTGTATAATATCAAAGGAAGTTCATTTAGTTTCTAGCAATCAGAAAAACAGCTGAACGCGGTGCAAAAACCAGATTATAATGAAAAAGAGGACAAATAGATAACAAGATATTGAAAAGTTGGGGAAGCTTCCCTTCTACCATAAAAGAA…
298	LG9b	EG2234	26.8	TTCATCATACAAATGGTAGAATCTAGTTCATTTTCTTCTTTAGTTTCGAAAATAAAACAGAAAAAGAGACAATGGTGTCACCAAAGGGGCCCTCAAGTTTTGGTCATCAGGCCGCTGTTAGGTGGCTCCACAAAACGGGAGTTAGAAGCAATATATAGTAATAGGACTCGACAAGCCTCTCTGATCTTTTCTTCTCCGTGCCGTGGCCCGTCTGACGTCCTATGCTGTGACTAACGAGGTGAAGTCAAACGTCCAAATTGTGTTCGGAAAGGGACGAACCATCGCAAAATTTGGAGGCTACTTTCCAACTCTCCAAGCCGTAGGAACCCTAACGGGTCAGTACGGCCACTCAAGTCGATCAATGTGATCCAATTCAATGCCCCTTTTTGTGTGTGTGTG…
299	LG9b	EG0548	27.9	CAATGATGCCTGACCAAGACAAGGGGGCATTCGAAGCGTCCCATTCCATGAGAAAACTAGGATGCTTATGTATGTATGCATGTATGTGTGTGTGTGTGCATCTATGTATCTATGTGCCTGTGTCTGTATGTATGTGTGTGTATGTCTGTGTGTTTATGTATGTATGCATATATGGCTGTATGTGTGCATGTATGCCTGTATGCATGCACGTATGCATGTGTGTGTGTGTGTGCATCTATGCCTGTATGCATGCATGTATGCATGTGTGTGTGTGTGTAAAAAGCATCCAGAAAGCATAGTTCACTATCATGTCTGAACTTTATACAAGGGCACCAGCTTCTACAAGTTCACCTTTTAGTCACCAATACGT
300	LG9b	EG1324	28.8	CAGTCCACGCACTTGCAATGAGCACAAAGAATAAATAAATAAGCAAACAAACAACCTTCCTCTATTATCTCAGTGTTGATCGGTTTTATACATTGATGACATATATCCTGAATCCAAAGAATGCATGAGGTAATCATATCACAAACATAATACACACACACACACACACTCCTCCCTGTGAAATTATCAAATGCATCTCAAATCAAAGGATTACGATCATCAATAAGGTAGCCTTTGCCCTTGACTAACAGGCATTAAACAACTCCCGTGCCAATAAATCAAGAACGAAATTGATGACCCAAAAAAACGAAAAGGTTACTCTCAAATGTTATGTCATGCAGAACATACTCCCACAAAGCAAGAACAGAATTGATGATCCAAAAGGAAAAAAAGAATAAG…
301	LG9b	EG1956	33.5	GTAGGAACAAGGTAAATGATTTGTTTCCTTATTTCATCATTATTCTACATTATTGATCCCTTGTTATTTTTGTCTTTACCTCTCTCTCTCTCTCTCTCTCTCAGTTAGGGTCCTAGCTCCAAATGCAAAGCTGAAACAGAGCAGACATATAAATAGACTATAAGCATTCAAAACTCACACCATTTGCATCAGCTTATGCCTTAAGTAGATGCTCTACTGAAATGTTATCCTCTCAGACCATTGGCTTCTACAATTGGCACCCTTGATTGGTCAAATAATCCACCACCTGCTCCCCTTGGGTCATTATGGCGTGATAACTAGGGTACCTAACTACAAATCCTGGAGTTTTGCAAGCATGGCTATGCAGCAATCATGAACTGGTAGTTAGAGTTGATATAT…
302	LG9b	TS1MS38	36.6	CAGACTCGGTGGTAGAGCATCAAACCATTGTGATAGAGAGAACTGGAAATTGAGAGTTGGGTATTCGAGTACGATGCTTGTTGGGACCTGTCTTCCTCCAAACTTATGCATGATCCTGTGCCTCTCTGTGGCCACTCATCAAAGAAACAGTGGAAAGGTTTCGGGTTCTGGGAGTCCTCCAACTCCACAGCCTTGACCTCCCCAGAAGCGAAAGCAACAGCAAAGTTAGAGCTCTGTTGGGACTCATCCATGGAGGTCAACCCCAGTGGCCTAAATTTCCCCTCCCTTTCAGCCCCAGAGGCTTCTGAGAAAAAATTGTATTCATTTACATCCTTCTTGAGTCCATAAAACTCCCTGCTTTTCAAATTTTTTGGTCAGTGATACAGTGAAAAAACTACA…
303	LG9b	eg3054F	38.6	ACTCTTCTAGTTACAGTCTCCATATTTCTCCACATGCTAGAGCTTAAGCAACTTCTTGGTTGCTTCTGTTTCTACTACCAGTCTCTTGAAATCACATGGTCTCTCTTAAAACGAGAATAAAAATCACTTTTCAGAAAATATGGCCTCTAGCCTCCTTTTTCTTTTTCCATAAATATTGAGAAAGGAGCTATATTCATATATGTGTAGATTTAGAGATAGACAGAGAGAGAGAGAGAGAGAGAGATTGCGGTAGAAAGAGAGAGAGGCCTACTTCTTTAGATTGAAGCACATCGTAATGAATTTAAAATGTGTTCAAGAGAATTGTTAGGAAAATGTGTTAAACGGGGTGAAACCAGCTTGAAAGGGTAT
304	LG9b	eg3130F	42.1	ACACCGGTTAGTAATGATATGAGTAGAACCAACCTTGTCTCGCTAGAATTATAAGGTAGGCTAAAAAATGGTGGCTGTAGAGATCGCTTGTTGGTTGTGCTATGACGGTATTTCATCAAGCCTACACAAATATTTGCATGGGGATTATTATGCATTGCATACTGATAATACAGTCTCTCTCTCTCTCTCTCACACACACACAATCTCAATCTCTTGATTGATTGATTGATCGATATACAAAGAACAAGAAACCATATCAAACATACAGTTGGATCGGTGGAATAATATGTCGATTATGAGGATGCATATGGACCTG
305	LG9b	egAC0007	51.4	CNTGGACTAGGGATCCCTCATAATTTCAATAATTTCAATGCCACAACAACGTTTCTATGGTCTTCAAGCATCTTTTTACCTTAATCCTGAATTCCATGGAGTAAACAATATTCCCTGCTCTTAGGATCTTAGGATTCAAACCTTTCTTAAACATGGGATACGTCACTCATCATCAAGGAGGCAGCTCAATTCTCACCTGCAAGCAAACTAGTAAAGTTACTCCTCGAAAGTGGGATTCGAGTAACTTTGCTGTGTATTTGTTAAATCATGACAGGAATGGTAGAATCAAGCTGTGCCACTCCCTCTTGTCAAGATTAATTCTTTTGTTTGTGTGTGTGTGTGTGTTAAATCATGATCATAGGAATCAAATTCAGTTATCCGTTGCCCATTTCTTTTTTT…
306	LG9c	EG0567	0	GATCATGCACGAGATAACACATGCTCATCATGTGTAAGCCCTTAAGCTCACAGTCTTTACCTACACGCGTTGACACATATTTTAACATTGCGTGGGATATCCGAAGATCATTTAGTGAAAGGAAGGGGAATTTGCAATCCTTTCTTTGAGTGCCATTTTATGTTTAGCTTGCATGCATCTAATATTTTATGTGTGGCCTCGCTACACAAAGGATAGGATGTAAAATGACACCAAAGTATAAAGCAGGTGAATAATTTTCGAGCACCAAGGATTGAACGGAAAATGACAATAGCCACATCTAACGGACCTTAATCACCCCAAGGATCATATGAAGGTAGAGAGAGAGAGAGAGAGAGAGAGAGAGAGAGAGANATTGTATTTTCNTGTCATAAGTGAAAA…
307	LG9c	EG0219	21.1	CTAAAATAACGAAATGAGAGGCAAAATTGGACGAAAGATTTGATTTTTAGAGATGGGCATGAAAAAATAGCGGATTTAGACATGAAATTAGNCGAAAGATTGGAACTTTGTGTGTGTGTGTGTGTGTGTGGATGGACTTACACGCAAGAGACGAGCTTCTCGGGAGCATCGGGCTTCTCGAACTGGATGACGCCTTCGAGACGCCGTCGTCGCCAACGGAGACGCCCAGTGGAGAGGGAGAGGTGGAAGGGCCGTGGAGAATAGAGGGATGTCGGGCTTGGAGAAGGGGAGGAGGGGAGAGGAAACGGAGAAGGAGCAGCTCTGGGCTCTTGTTTTTCAGTCTTACCCTCAACTTCAGCTTCTCTTTATAAATTTTGGGCAGGGTTTTTTGGCGTTAAC…
308	LG9c	EG0243	4.2	AANAGNCTTCACACCTCAAGACCTTCAATGGTTTTCATGCCCTATATATCTCTCTCTCTCTCTCTTATACGTCCAAGATTGTTGGATGCTCCTTGGGTTGTTACATGAGAAAGTCTCATGCCTTCTATTGTGGGATGCCTGATTCAATCAGTGTGGAAGGAGTTCTACACCCAAAGAGAGGTATAGGGCAAATGAAAAGAAAGCAACAAGGGGTTGCTGGATTTTTTTGTTAAGAAAATCAAGAAAGAATCAAGAAAGGTTCTTGATCCGTTTGTGCAAAGCATGATCTATGAAGAGGAAATGCTGAAATCTTTGAAAAAGATTTTTAATGATTGAGAGAAAAAAAGTCCGCCATCAAAAAGGATCTCCGCAAGAAAGCTAGT
309	LG9c	mEgCIR3747	17.1	ACAGACAGACATCAAGCTCCCTCCACTTCTCTTCATCTTTACTGCAAGAGAGAGAGAGAGAGAGAGAGAGAGAGAGAGCGAATGTGTTGCCCCTGTTATAAGAAGTTCATTGTTTGAGCTTGAGGAAGCAAATGGGTGCTGACATTTGTGAAGGGCCCATTTCTTTGAAGACCCAAGAGCACCGATTCATGGCTTGCAGGTAGCATCATAGAATACTATGCAG
310	LG10	mEgCIR0825	0	GTTTGTGTCATGATGAGAATGCTTAGGCGAATATAGTGTTTTCATTATGGATGAATCGAAAGGAGGGTTTAGTATATCCATTGCTTTGTTTAGGTATTGAAGATGAATTTAGGTTTCATATTTGAGTTCAATGAGAATCGCTCTCATTACATTCAGTGAGGTATGGTTGATTTAGACTCTTAATATTTGTGGTAATATAATGGTTAATTTTACACATGGGCATGGGAGCAAACTGCACATGTGTGTTTGAGAGAGAGAGAGAGAGAGAGAGAGAGAGAGAGAGAGAGAGAGGATGCGCGTGTGTATATACATGNAGAGAGAGAGAGA
311	LG10	EGEMS0161	4.3	TGAAATTGATGAATATACTGCTGGACAGATACAGAATCAAATGGAGCATGATTATGATATTGGATCCACTATAAAAGACAAGATTATTCCTCATGCTGTTTCATGGTTTACTGGAGAGGCTGTTCAAGTGGATGATTTTGAAagcgtagatgatgatgatgatgatgatgatgatgaagatgaggatgatgaggatgaagatgaagatgaggatgatgatgaagatgaagatgaaggCAGGGTCAGAAAAAAGTCAACAACTGGAAAGAAGAAGACTGGAATTCTTTCTGGGGAAGGTCAGCAGGTGGAACGTCCAGCTGAGTGCAAGCAGCAGTAATATGTTTCAAAAATAGAGATGGTGTCATGCGAGACCTCCTTGAGTGTAGTGTTTGATTGTCT…
312	LG10	egAC0266	6.6	GCCGACGTCGCATGCTCCCGGCCGCCATGGCGGCCGCGGGAATTCGATTCNCNTNNNTACGCGTGGACTACTAGTGCTTAACATGCAAACTTCGACCCTAGTTTGAGAAAAGAAGAGGAAAGGTGTGGAGAAAGGCCTGTTTGAGAAAGAAAAAGAGATGTGGTCATTTAGAGAATTATAGCTCTCTTGATTTTAGTATTGTCGTAATTAAAAACATCATTGATTACTTATGCTTTCTACTAGGACTTCTTCCTAACATACTTGAGTTATGTGTGTGTGTGTGTGTGTGTGTATACCAGCATTTTAAATGCTAAACAATATCGGGCTATACCAAGCATACCACACCACCACTAGAAAACCAAGACCCCTTATATTGAGTGTTGGTTAGTCCACGCGTAA…
313	LG10	EG2159	8.5	GAGGAAAGGTGTGGAGAAAGGCCTGTTTGAGAAAGAAAAAGAGATGTGGTCATTTAGAGAATTATAGCTCTCTTGATTTTAGTATTGTCGTAATTAAAAACATCATTGATTACTTATGCTTTCTACTAGGACTTCTTCCTAACATACTTGAGTTATGTGTGTGTGTGTGTGTGTGTGTATACCAGCTATTTTAAATGCTAAACAATATCGGGCTATACCAAGCATACCACACCACCACTAGAAAACCAAGACCCCTTATATTGAGTGTTGGTACCAAGGAATATATTATACCAACCAATACTATTTGGATACTAACATATGTACCAAAACCGGCACTTTAAAACTTGCTTAAGTCATTCTAGCAATATCACTGATATTCTAAGTCTAGGAATGTC
314	LG10	eg3062F	11.3	CCATTGCTTTGTTTAGGTATTGAAGATGAATTTAGGTTGTCATATTTGAGTTCAATGAGAATCGCTCTCATTACATTCAGTGAGGTATGGTTGATTTAGGACTCTTAATATTTGTGGTAATATAATGGTTAATTTTACACATGGGCATGGGAGCAAACATGCACATGTGTGTTTGAGAGAGAGAGAGAGAGAGAGAGGCATGCACGTGTGTGTGTGCATGTGGAGAGAGGAGAGAGATCTAATCCCAAATGCTATCAATAGAAAATACATGGTGGATCATCTAAATTGAACACTGTTGAGATGAATAACAAGCAGTGATAAACAATGAGCACTATTGTGATGAACCACATTGCCGATCATCATCTAGACATCTTTAAAACACATCTGAACWTAAATTCA…
315	LG10	EG0854	13.2	TGGGCCGACGTCGCATGCTCCCGGCCGCCATGGCGGCCGCGGGAATTCGATTCTCTTGCTTACGCGTGGACTAACAATAAGGGTGGCTCCCCCTTCTACCGTGTCCACAAGTCTTCAATGCTTCCTTTCGGCATTTCCACCTTTATTCTTCCAGTGCTCTGCTCTCTCTCTCTCTCTCTCTCTGTTCAAACTCACCCTTCCGAGTTCTTGTGGGCTTCAGTAATTCTTCATCCATTTTGGAACAAGAGCCAATAGCTATGCTTTCCACCTAGCGATGATGTCGCTTTGTTTAATTTCGGCAAGGTAAGATCAATATTTCAAACCACCCTTCTTTATTGAGAATAATTATAGGACCGCTGCCCATCATTTCGAAAGAGACATGAGAATTATTTGTGCCAA…
316	LG10	EGEMS0287	13.5	TGCCGGAGCTTCTGGGACAAATGGAATGCATGGTGCAAGAGTGTTTAGCATATATATATATATATATATATATTGCTTTAATTCCTGTTGATGTATGTCGTGGTTGTGGTAGCAAGTGTTTTGGTTGGGACAATAAAGGGCGCCTTAACTGGCTCTTGTAGGAGCCAAAGCTTGGAGGTCATAACTTTCTGTTTAGTTTTTGCCCCATGTTGTTGGTGTTGAGAAATAAAGGGCGCCTTAACTGGTGGTTGTAAAC
317	LG10	EGEMS0267	14.6	TCAGAGAGGAGGGAAAGGAAAGGAAGAGGGAAAGGGAGAAGAAGGAGACGATGGACGCGGAGACGCAGCGGCGGATCGAGGAGGTGGTGGTGGAGGTCCTGGAAAGCTCGGACATGACGACGATGACGGAGTACAAAGTCCGGAAGGCGGCGGCGGAGAGGCTCGGCCTCGACCTCTCCTTCCCCGACCGCAAGCGCTTCGTCCGCGGGATCGTCGAGTCCTTCCTCGTCTCCAAGAAGGACGAATCCCCTCAACAACAACAAGAGCAAGAACCACaagaagaggaggaggaggaggaggaggatgcgaagaaggggaaccgcagagagaaagagtATGACGACGAGGGCGATCTCATCCTGTGCCGTCTGTCGACTAAGAGGAGGGTGACGCTTCAGG…
318	LG10	EG2216	20.6	CATAAATTCAGACACTTCAGAGAAGCAAAACAGAATATTAACTAAAACATTCAGATGAAACTTAATTGACCAAAATAAAACTGGATCAAGCAACTGGAATCAATGTCTGTTGATTATCCATTGGAGTTTTTCTCTTTGTATTAAGTTTCTTGATGACAAGAAGGAAGATACAAGCATGGTAGCTAGGAAGTAATAGATACTCTGGTCCCAAGCTCAAAGGAAAGTTAAAAACACCATTAAAAATTGCAGGGCTACATAGTAATAAATCATACTTTAGCTTAGAACCCAAATCTCACACAACATTTAATAATTAAAGCAATGTAAATGTGTGTCTGTCTGTCTCTCTGTCTATTTTTTAATGCCATATGCCCATATGATCATCTCTTAAATGAAAAAGAA…
319	LG10	EG0668	23.8	CGTGTTCTTACCAAACAAAACAATCCCGTGCTATTTTTGAATCACCCGGTGGACCTCCAACGTCAGAATTCTCTCTCACGTATAAAGGAGTGCCATCTAATCAAAGCGCGCAATAGGAGGAAGAGAGACCAACCAAACCTCGGAATACATAAGGGAGGAGGACCCAAGAAGCAATAGAGGGAGAGAGGGGCCATCGAAGGGAGAGAGAGAGAGAGAGAGAGAGAGAGTCTGCGAATGGGGGCTCTCCTCCGTGCCACCCTCTTCCTCCTCCCAATCCTCCTCGGTGCTCATGTCGTCGAGCCCTCGCTGTTCGACCTCCTCGGGAACCCATTCGGGCGGCCGAGACTTGGTCTCATCGTGGACCCGTTCCTGCCACGGGCAACTGAGCAACCCGAGCAG…
320	LG10	EG0234-1	23.8	TCNTNTAGGCAGATAGCAGTTAGTTCACTCATAAGTTAAGATCAGACCGATGTCCTCCTATGAAGCAAGTGGTGAAAGTTGGAAGAATTTTGTGTGTGTGTGTGTACGTGAGTGGGGAGGGGGAGTAGCGAGCGAGCGAGCAAGAGAGAGAGAGAGAGATACCAGACTGTGACCTGCTAGAAAATGTTTATCAAGGAAAATGAAAGAAAGTGGAAGAAAGTCCTAACATATACAGTAGAATGCAGCATGTTCTTTGAAGCATATGAGGCACAAATACAAGGAACATGTACATATAACTTCTCCAATTGAGATTTTTCCTTCTTAAATAAATGTAGAACGATTGTTATGACTTCAAGACTTCAAGGTTCTATTGGCAAAGTGACAG
321	LG10	TS1MS070	24.8	GCAATAGTGAACTAACAGTTAAGACCAACTCCTAAACTCCTTCAACGGATAGTTTACAGTTTCCATTAAATCATCCAACAAGTCAAACCAATCTACCAAACAACCCCTCAATGCCCTGATGAACCAAAAAAAGGGTGGTGTTCATCTAACTGTCTGCACTGTGCTATCATACAACCCATTCTTAATGATAAAGGtAGTTTTACAACTTTTGAAGATCTATGCAGAACTTACCcTCTCTCTCTCTCTCTCTCTCTGTTGTGgAGCTAAAGGTGGCTGATCCACCcTGTTTCATCAAAAGATACCAAAGATTTTCAACTGAACTATAAATCTCTTtAAGTCCATTATATAACAAaCTATACCAAGCTAAaTAAATGACAGTAAAGgAAaTGgCTGAaCGGT…
322	LG10	EG1316	29.5	CTTTAGGAGCTGCTTGCGTGCTTCTCCATTCCCCAAGTTTAACTCCATAATAAGTGCTAGTCTTGGGAGTTCGACACTCCCTAGCTTTCTGCTTTTCCATCCTATCCTCTCTCTCTCTCTCTCTCACACACACACACACACCACCCGCTTCTGTTAGTGATTTCTCTCTCCTGTCCAACCTTTCTTTCCCTCATTCCACCAAAAAGGCATGTGCATAACATGTGATATTAATTATAAAATTGGAGGCATTGTCCCTCCAACACCCTCTTTCAGAAGATTCTGAAAATTAGGTAAGGTCTCTAGATTGACATGAAGACCCACCCAATTCGTAATATGAATTATATCACATAATAACCATGATATCGAAATCCTCCAAATGCAATCCCCCATTTTGGTCAT…
323	LG10	EG0949	32.4	ACATTTTGCYATTGTTAAATGCTTCTAGTTTCTTTCTTATCATCTGGTTATCAGCAGCTTGTATATATGAAATATATTGGTCTCATTAGTAATCAAGCATCATACTTAGACTAACTGAGCATCCTGAAGTATTATGTGGAAACCCTGTTATCAAATCCTCGCATCGTTAAACATAAACCCTGTTTTCCTCTCTCTCTCTCTCTCTCTCTCTCTCTCTCTCTCTCCACCAATTTGCTCTCTTCCTGTCTGTTGATTACAYATAACGATGACATTAAATTTGTTTTAAAAAGGACCAGACTAACTG
324	LG10	EGEMS0067	34.4	CAACCAATGTGTTACATGTGACTCAAAGGATGTTCGGCCAATGTCTGAACAGTCAGCGAATGAACTACTTGCACAGGTTTGCTTACAACCTCTTGTTAGGCTCCTTTCTGCATTTGTTGAGTGAAGATGCTTCTGATCCATATGTTGAAATTAGGTACAAGGTTGGAATTTATTGAGTGAAGATGGTGTTATGAAGCTGCATCGATCATGGAAAGTGAAGAGTTTCACAAAAGGGTTGGAGTTATTTCAGCTCGTGGCAGATGTTGCTGAGGCAGAGGGTATATTTGGTTTCACATATTGCCAGTCACTGATATAAGATTTTGAGATACTGATATTTTCTTTATGCAGCATTTTCCCTCATTTCCAGTTTTTATTTTTTACCCTCAGAGTCATTAGTTT…
325	LG10	EGEMS0184	37.9	TCAATTGGTTGACTCTAGGAGAGGTCCTGAACTTTTGATGTTAGGATCATTACAATAATTTTCCACCTCCCCTAATCATTTATGATTTTTATGTTTGACTCTAATAATATAGGGGTACGACTATTTGCACATAGTGTCAAGCGAAATACCTTATTTTCAAGTTTGTAAATTGAGAAGTTCATCTTTTACTATATTTGAATCAATCACCAGTAGAGATAAGGATTCTTAGACATAAACACTGatatatatatatatatatatatatatatatatatatatatatatatatatttatttatttatttatttatttctGCACTGTATGATTTTGTTTTTTCGTGGTTGATATTTGTTTTATGATTGTTGGTATGATTATTGTATTTTTTTGTATCATATGTT…
326	LG10	EG0297	39.3	CGAATGCATTCCGTGTTAACCCATGTTCACCATAGTTTAGAGCCCAAAAAAAAGGAGAGAGAGAGAGAGAGAGAGGATCATAGAACCCCAAACACCACACACACGCACAGAGAGGGAAAAAAAAAGAAAGAAAGAAACCGAGAGAGAGAGAGAGAGAGAGAGATCGGACCATGAACCCTCAATTCCCCGCAGTACAATGTCACTCTCCAGGCTTACTTTGAATCCAAAGAACCGCAGAGGAGAGGGCAACCGCACAGTCTTTCTTCTTCCTCTTCTTCTTTTTCCTGCTGCTTTCTCTTTGTTCTCTTCATAT
327	LG10	EG1306	40.4	CCAAAGTTCTGTTTTCCCCTACATGCCTCTCGTCTTTCTCCCAAACCTAGAAGAAAATACTGGTCCTCTCTCTCTCTCTCCCTCTCTCTCTCTCATTCTCTCCGTATGTGTGTGTGTGTGTGTTTTCCGTCACTCTCCATCTTAGGTAAGAAAAGGGGAAAAAATGGAGGAAAAAATATGTCATGAAATCCTAATCAGAACACACACTCTATCAATCGATCTCAGCATTCCTCAAAAATGGTGGCTTGATCAAAGGGTAAACTTCACTGAAAACACTCTTACACTGTATATTCTCCACAAATTTGTGAAGTTAAACGATCACTTCTTACCTTGAGGCCGAACAACAATGCATGAATACTCGCAGCTATCACTCAGTTTCATATTTTCAAGATTCTATCT…
328	LG10	EG0033	43.5	CATCATAAGAAGAGCAGGTCATACTCTTTGCAAAGAAACCAATGAACATATATACACATAAGGAACTTGTGGTGGAGCTACCACTTTCAAAGATCCAGGGAAAACTCATTAAGAAAACCTCTGGAAGAAACATATTGCATGTTAATTTTCCATAGTCAAGTGCCGGCATGTTGCAAAATCATTTACTGGTGAATGAAAGAAAAATGTTTATCATATTGGGGGAAGAGAGAGAGAGAGAGAGAGAGAGAGAGAGTCCAAGTAGGTTGAAGTCTAGGTTAGGTCGCATGGTGTGGTTTATCTCAAATCGGCTTTGGGGTCTAAGATTTGGACCTGTTATTGATTAATTTCCTCATTGGATTCAAGGGAACTGAAAGTCCAGTTTGGCCTAGTTTTGAAATT…
329	LG10	EG2087	44.2	CTAAGCCGCTTCTTGATCGCACTAGAAGTTGGGGTTTCGTCCATCTCCGACGGTTTGACGAATCTTGGAGAGAGATTAGGATTTTTTTCTCCTTTCTTCTTCTTCTTCTTCTTCAAACTCCGGTCGTCGGACGTTGATCGATGCGAAAGAGATCAAATTAGGGTTTTCAGAGAATGAACCGACGAACCGTAATTGGGGACTTCTCCGACTACAGATAAAGAGAGTCCACGGCCTGTAACCTCTCAGCCCATACCATTCTACTGGGCTTGTAGTGCTGGCGTAGTCCGAATTGGTTGTTGGAGCTTAAATGTTTAAGGTGGAGTCTAATCATCAATGATCATCCTCATTTTTTTTTGTTTGGCAAATACAAATTGGATCAGCTGTGCATGTCATTCTTGA…
330	LG10	eg320	44.5	ccagacctttgaaacaaaatggggtggacttggatcgtacttccagttcgaggatccagaaccagagagacagaacgcgaaacaatcaaaatcggacccttgccacggctagtagctctctctctctctctctctctctctctctctctctctcggggattcaggcccagtccctctgcgcccgcgatgagattccggcggaatgcaccccaccacgacgatc
331	LG10	EG0255	44.6	TGGGATTGGCCTGGCTCTCAGAAGCCCTTTTTCTGTCACGTGAACCTATCATTGCTCCAACAACACGCATTGATGTCTTCATGAAGGTCTTTTTTGATACACCACCATGATACTGATAACAGGTGTCACACACACACCCACACACAGAGAGTGGGGGAGAGAGAGAGAGATGGGGCAAAGGAGATCTATCAACTGACCCCTCAAAGCTACCCTATTTCTCTAAAATAAAAATGACTATATATAACTTTGCCCATGTTATAATTACCTTGGGCCCATCAAGGTAGTGATTGGAGAATAAAGAAAACTGCTCCGTTCTCATTAGCTAGCTATCATCTAAATGATTTCAGAAGATAAATTTCAAAACTTTATTTATGGCAACTTGACTTTGTTCGGTCGCGA…
332	LG10	EG0128	60.7	ACGGAGGACAGCGGAACAAAAAACTGCACAAGCTGTCGTTAGGGATCTACGCATTGTCAAACCCACCGGAAGCACTCAACTAGCTCAATAATTGAGGCCAAGCACACCAGCCATCCCGGGAAATCTCTCTCTCTCTCTCTCTCTTGTAGGAGGTGCTCTTGTCCACGGATCGATAGATGGAGGCGCTGCTATTGGTTGGAGGATCCATTGCTTCCGCCGTGCTGGACAACTTGGTTAGCCAGGTGAGCTCCGATGCCATCCAGCAGTTCGGGCGGCACTGGAGACTTCAGGATGATCTCAGAAGGCTGCGGACTACTCTGCTGCGGACACGCTTCGTCCTTGACAGTGCTG
333	LG10	EG0036	66	CTTGGATGGACACCAAGCACCATCACCGGCTGTGGCCATAGGTTACCAGCCTCGACCTTTCTGCTTTCGAGTTTGGAAAAGAATAAAATAAAATAAAAAGGGGAGGGGGTTCCTTTATTTTAAAGAAGAACAAGAGAGAGAGAGAGTTGTCCCTCTTTTGTCTCTCTCCTCACCCTTGTTTGTTCTCTCTCACTCTGTATTTCTCTCTCTTCTCTTTCCTTTTCTCTCCACTTTTTCTCTCTATGAGTTTCTCTCTAGATTGTTTCTCTCTTTTCATGGATTTCTCTCTAGAAATTCTATAGACTAGTGGAGGGTTGAAATATTTAGTAGTCCAGATCAATTGGTTGGACCACTGGTGTGGAGTCCTGGATTGGT
334	LG10	eg3151F	69	ACCAGTCCCCATCTAACAAACCATCATTAACTGATCTAAAACTAATCCATCACAAAAAAAATCAAGATCAAAGAACATGATTCCACCACCACCCTTGAAGAACCCGACCCTTGAAGACTGTCCCCCAAGATCTTCAACATTGGGTTTGGGGGATCAAGGACAAGGAAAGAAGAAAGAAAAGCAAAGTATGAGAGAGAGAGAGAGAGAGAGAGAGAGAGAGAGAGAGAATTTTCTATTGATCATCAAGTGCCACTTTTGATTTTCATCTTTTTTCTTCCCTTTTTGAAATATCAAAGGTTATAATTGGATATGTTGTAGGGTCATGCCACTTCAGCCATGGATTTCAGGATTCACCCTCAAAAATCCCAAACTAACAAGGATAGGCACCATCAAATCCGC…
335	LG10	EG0882	85.1	TGGGCCCGACGTCGCATGCTCCCGGCCGCCATGGCGGCCGCGGGAATTCGATTCTCTTGCTTACGCGTGGACTACCCTGCAGACAAGCTGGGTAGGCCTGATGCTTGGCATGGGACGTGATGGAGTCCTTGGGGCGGAGGGTGCATGGTGGTGGAGGAAGCATGCAGTTGATGCCATCTCTCTCTCCCTCTCTCTCTCTCYCTCTCTCTCYCTCACCACTCTCTCTGAGTTCTTCCTCTCTTGTGGGCTTTTGGTAGGGGTTATTGTGCTGTCTTTTTTGTGATGRGTGGAGAGAATCTGGATATGGGGTTGACGTGGAACCGGATCAAGAGAAGATGAGAGTTTTAGATTGGATAGGGTTTTCGAAGCTTTGATTGGTCCATGTAGCACCACATTGTT…
336	LG11	EG1943	0	TTGGCAGGCCCATCAGCGCACGTGCCGACTATTGGTTTCTAGTACCCTAACCGGTTACCTCTACTTCCCTCCCACGAAGCACCACCACTCCTCTCTCCTCCCTCTCTCCCCCTCCCCTTTTCCCTCTCCACCACCGCTGTGTCGCGTCCGCCCACCGCTCTCTTCTCCGGGCGACGGTGCCTTCGCCTTCTTCCCGTATGCGCTCTCTCTCTCTCTCTCTCTCTCACAACTTCCAGTAGGGTTAGGGTTTTGTA
337	LG11	EG0067	2.2	ACTGCACTAATTCTGATGCTCCTGGTGACCTAGACTGCAGATCCACCATTATTTACCATTTATTCACACAGTTTCATGATCAGGCCATGTTAGTTCTTCAGAACAAAGTAGACTCATCATCAAGTTGATGGTTCATATGCTTCACTGTCACCCTTCTCACATGTTCCATGTTTCTATACCTAAGTCAGCTTCACAATATGCATCTCTGTGTGTGTGTGTGTGTGTGTGTGTGAATATCCCTAATAAATCAGCCTGATTTTGGTGCTCAAATGCTTACCTTTGTTCATCCTGACTAAATGAAGCTGATTCTCATATTCAAATTCTTACCCTGTATAGCTGTCAATTTTCAGAGACTTAAAATTATCTAATTAGAAAGGACAAGCTTTTTTAGAAAGAGTA…
338	LG11	eg3265F	2.2	TGCATGTCTAYTTAGTCAACAAATATCATGCAAGTATCTTAATATCACAATACAGATCCAAATCAGACGTGTTGTATAATACAAGGATATGCATGTCATGGATATAATAAWTACGTAGCAAAGATGCCCAGAACAGCAAGCAAAGAAGTAGAGAGAGAGAGAGAGAGAGAGAGAGAGAGAGAGTATCWTTATGATAACAGTCAACAAAAAGGCTTTATTATTTTGGAAGAAAGTTCAAGACTGCCTTGTAGCATGAAAGACAAGCTTACCTTTGG
339	LG11	EG0239	2.2	TCCTACTCCTAACCTAAAACACAGACGTTCCAAACAAAGAGGAAAAAAAAAGGATAAAAGAAGAAGACAGAAGAAGTGGAACAGAATTTCCTATATAAGCCAACCCAGAGACCCCCTTCCAATATATAGGATGAAATGTGGAGAGAGAAAAAGAAACAGAGAGAGAGAGAGAGAGAGAGAGAGAGAGAGCTGGAAGATCCCGAGGATAGAGAAGTGGGACGCGGGTGGGGTTCCTATATATGGCCAATAGAAAGACTACAAGGTCGGAAGCCTGTCAATATAGGAGGACGGGTGGAACAAGTAACGGCCGTTTTATGGT
340	LG11	EG2311	6.5	CATGAGATATTCTCAAACCCATATAAGCCTCCGTTTGACGTGTTAGAATGCAGAAACCTTTATTTGACACGCGTCCAAACGGGAGGGATCTTCCTTTACAAGGAAGCGGGAGGGATCTCTTTGTTTGTAAATGGGCACCGTGCCAGACAAATGGGCACCGTGCCAGACAAGCCCATTGGGCCACAGTTCAAACGGATCGTGCCAGTATAAAACATCATATTTTATATAACTCGTATGACAGTATTGCATGACAAAATTTTAATTTTACTCTATATGGGGGTGGCAGTTTGGACCAATAAAGCCTTAACATATAATAAGCGGTCTATAAAAATGAAAGAGAGAAAACCCTAGTCACATTGGACTCGAACCCAACCAACAAGGCCTCAACATAAAATATCC…
341	LG11	emSNPm246	11.1	CTTCCTCCGCCCTCAGATTCTCCCCTCCTTTACTGCTACTTTGACCCTCCATGTCTCCCACTTTAAGGTAACCAAATTCCAACCCCCCGCCCCCCTCTCTCTTTTCCTCGTCCCTCTCCCTCTTCGTTGCCCTCTATTATTTTCTTACCATCTGTAATAATTCAGTAGCTAAAAGAGTACTACAAAGTCATGGCTTCTTATTGGGTGATGAAATGGTTTTGGTCTTCTAATGTAATCGCCTTGCTTCTTCTTTTCCTGTGGCCGCCTCTTTCCACTAGTAGATCGGAAGCGGTTGAGACCGTGGACGTCCACGCCGCGAAACATCTCATGTGCTCCGGCCACCGCTACTTGGACGTCAGGTCCTTAATTTCCTCTCTTGCTCCTCTATTTCCTTTCCTT…
342	LG11	egAC0058	16.9	ATTCTCTTGCTTACGCGTGGACTAAGGTAAAAAAAGCTGTGGATCATCAAAGTTTTTCACACTGCTGCAAGGAATTGATGTTCTTGCTGCTATGATCTCAGAGTAACGTGAGCAGCAATGTGGGCATTGTAATTTAACACAGGTTGGGGCCTGTATAAAGTTCTCAAGTCTAGGGCCTTGTTCAAAACGCAGTAAATGGGCGTCGGTTCTTTACGTCCGTCTCAGTAAATGGGCTAGTGGATGTGTGTGTGTGTGTGTGAGAGAGAGAGAGAGAGAGATTCAACTCAAATTAAGATTTTCATAAAAAAAAGATTATCTAACCTTAACCCCTAACTATGATTCACCCAACATGTAAGCTGCGAGGCCAAATGCAACACAAGCCAAAAACAAGGGGAAGCA…
343	LG11	EG2132	20.2	TCCCAATATTTTCATGTACTTGCAAACCTCATCAATTGGGTCACTTATGCTTGAGCCTTTGCTTGTTCCAAAAACTAAAGGGGCCTACGTGAAGTTCAAGAAAGTTTCCGATTACTTGATCGAGGATAAATTGGTTCAGACCAAGGTTCGCCATGCCGGAACGAGACCTCATGCCAGTCAGCCGGCAATACGGTTTAGTACACCGGCGTACGGTTCCATACAAGCCCAAACCAACATGGTAAAAAAAGCGAAGGAGAAAGAATCAGAGGGGGAGAGAGAGAGAGACACTGGAGGCAGCTGTCGGAGGGTTGTGGAGGTCCCCTGAGGAGCATGAAACTCCGAACAGAGAGAGGAATGGGGCAGGAGGGGGGGAGGGAAGGAGGAGAGGGTGAGGAGGTC…
344	LG11	EGS0026	22.7	AAGGGGGAGCCTGTGGATATGGGAATGCCGTGGATCAAGCCCCCTATTCTGCCATGATTTCCGCCGGAAGTACTACCATCTTCAACAAAGGCAAGGGTTGTGGTTCTTGCTATCAGGTGATGTGCACCACTCACAAGGCATGCTCAGGGAAGCCGGTGACGGTCGTAATCGCCGACTACTCATGCCCCGGCACTGTATGCCAAAGAGAATCCGCTCATTTTGATTTCAGCGGCACCGCATTTGGAGCCATGGCCAAGCCGGGCATGGCCGATGAGCTAAGGAGCGCTGGATACATCTATATCCAATACTCAAGAGTTGCATGCGAGTACCCAGGCAGGACGGTCACCTTCCACGTGGAACATGGTTCCAATCCCTACTACTTCGCAGTGGTGGTGGAGT…
345	LG11	eg3155F	23.2	ACCATGACTAGAGACCAACGAGTTCGATGAACATGAAAACCTTTCTTCATTTTCTTTGCAAAAGTTTAGCATATATTTATTTGCTTTCTCCTATTTTGAACAACTACATGCGGAAGATAATTTAGACGTTAGGTTTAACAGTTATCCACATTTGTCCCCTTTTGCTCCCTTGAAGGAGTGGAGTCTCGTTGATTATATGTTCATACGCTGTGTAGTAGCGGTCTTTGATGAAGAAAAAAGAAAAGAGGGAGAAATGCATCGTCATGTTATATTCATGGGGACAGCCACATAATTACTTGGGTAGATATGCATCTAGGACGCTTTATTAGTTGCAATTATCGTAGTTCACTGAAGAAGAAGATGAGAAGTCTCTCTCTCTCTCCCTCTCTCTCTCTCTCT…
346	LG11	EG2213	26.4	GTTTCCCTAGCTGCCTTTCTCATCCTGCCCTCAATCCATGTTTCCCACCCTATGTTTTGCCCATCCCATTAATGCCAGGTAGCCATGTTGCCTAGAGCTTGTAGTTATTAACCACAAGATTGAATGTTCAAGTTTTCATCCAGAATTTATTATTTATTTAGGTAAGTCTCATTTTCCATTAGAAAAATGCGTGCATTGCATGTGATACTCGTGTGTGTGTGTGTGTGTGTGTGATGCATATATATAGTAGATATAAGAACTTATGTAAATAATTTATTTGTTAAAATTGGTTAATCACACTTTAGATCTACCACCCAGTATGCAAAATAATTCATTAAAGACTTATGAAATTATGGGAAAACCTAGGTTTATTTGATTGATAAACCTATTTGGTGACAG…
347	LG11	EG2044	26.6	GGATTGGATGGTTGCCCCATGCACACGTATCTATCGTTTATTAATCATAATTTAGATAAATCCGTACATAATCATTTATTATTCGATCCGCTTTCGTCTGTACGTCGGCTTTGAGACGATTGAACCCATTCGATCTTTGTCGACATGTATTATATGTCGACATCAACCAAAAGTTCATGTACTAACCCTATTCTTTGGAGAGGCCCAATAATCCAACGGTCAGGTATGTATTCCATCCGTAATTTGGACAAGAAATAAAAACAAATCCGTAATTTCAACCCACGTTCAACGCACCAACTAAGCGGCCGTAGACCCGTGTAAAATTTTAGCATATGATAACTTTATTTATTTGATAGAGATCGGAGGAGAGCGGAAACCAGGTGCGGCCATTGAACTGTG…
348	LG11	egSNPg027	27.8	TCACCCCATTTATGGATGAGCATCCAGGTGGTGATGAAGTCTTGCTAGCAGCAACTGGTAATAATTCAAATCAGCTTTTTGTTGAACCATAGATTTTATATGTTAGTATTTTTTGTCTCATATATTTTCCTCCATTCTTATATAAAAGAAATCATGATTAAGCCAGGCAAAGTCTGGTCTTGCTTAGTTGGCTATATTCACAGAACTGAATTTTTCATCTAATTGTCTT[C/T]GCAGGGAAGGATGCAACCAACGATTTTGAAGATGTAGGTCACAGCACCTCTGCTAGGGAGCTGATGATCAAGTATTGCATCGGGGACATAGATTCTCCAACTATTCCAACTAAGCGTGTCTATGTGGCACCA
349	LG11	EG1946	29	TCCCAATATTTTCATGTACTTGCAAACCTCATCAATTGGGTCACTAATGCTTGAGCCTTTGCTTGTTCCAAAAACTAAAGGGGCCTACGTGAAGTTCAGGAAAGTTTCCGATTACTTGATCGAGGATAAATTGGTTCAGACCAAGGTTCGCCATGCCGGAACGAGACCTCATGCCAGTCAGCCGGCAATACGGTTTAGTACACCGGCGTACGGTTCCATACAAGCCCAAACCAACATGGTAAAAAAAGCGAAGGAGAAAGAATCAGAGGAAGAGAGAGAGAGAGAGAGAGAGAGAGAGAGAGATGGAGACACTGGAGGCAGCTGTTGGAGGGTTGTGGAGGTCCCTGAGGAGCATGAAACTCCG
350	LG11	EGEMS0243	30.2	ATATCGCCATTCCTCCGTCCGCTACCGTCTCCTCGCGCTTCTTGCCTTGTACCTACAAGGATGCCGATGAGGAGATTGATGGAGTTGGAGCCGCCGGGGCCGATGAGATACCTGATCGGGGTGGCGATTATGATGGTCGGAGTGGTGCTCCCGCTCGGGTACATGCTGTTTCGCCACAAGCGCGTCCCGTCCGCCTCGtcctcctcctcctcctcctcctccttcCCCAAGCAGACGTAGGAATAAAGGACTGATCTAGAGATACTGAAAGGGCTTGTCTGCCGATTTATCATATCTCTTTGCAATTGAAGAATAAGGAATGAGCAAGAGGGAGTGAGTAATGTGTTGATGAAGCCACTTTGTTTCATTTTTGCTGGATGATGTATTCTTGTATTCGGT…
351	LG11	EG1028	30.4	AAGAAACAAAACAAAAAGAAAACAATCAAAATACGTGGATCAGCCACAAAAGGGCTCGCCTCCACGGGACATGCAAACTTCACTATGAAAAAAAAATTTTACAAGAGGAGACCTCACCCTCAACCCTTGTACACCCAATTCTCTCTCACAAGAAGTTTTCCTCACAAAAGCTCTCTCTAAGAAGACCTCCTGAACCCCTGAAGTGACCGGCATCCGCTATCCAGGAGCCTCCTGCTCCTTCTCTCTCAACATACACGGCCCTCTCTCTCTTCTTCATAGGATTTCGATCTTCGTACGGCACGTCCACAGAGAAATCAAGTGCAGCCACTGTTCACGAGGCTTCCCACATCTCTGTTCACGAAAAACCACCACCATAACAAGACCATGCTGTTCCCAGGC…
352	LG11	EGEMS0263	31.9	ATTCAAAAAGAATCGATCAAGAAATGGCCGGCGGGACGGCGTCGGCGCCCTGGAAGCCCCTCCTCCTCAAAGCCTTGGACTCCAACTCCCACCTCAAACATTCCGCATTCTTCCAACTCGTACctctctctctctctctctctCGCTCGCTCGCTCGCTCTCTCGCTCTCGATAACGGGTTCCAAATTGTTCGTTATCTTCCAGGCAACGATTGGCTCTAATGGAAGACCTGCGAATCGGACCGTGGTCTTCAGGGGATTCCAGGAGAATTGCGATAAGATTCAGATCAATACGGACGTTCGGAGCAGCAAGGTAGAATTAATTCGAAAAAGTTTCTTTTTTGGGACCGAGATTTGACTGGGCGAGAGGAGTTCGATTTGGGGGTATTTATTCTTGATC…
353	LG11	EgPTE-R2	32	TTTTCAGGCAGAACTTTTCCATCAGGTCATATGAGATTGGGGCTGATCGGACGGCTTCTATAGAAACGTTAATGAACCATTTACAGGTAAGCTGAAGGAGAATCTAGTATGTTCAATATCTGGCTTCTATTTTGTTTGATTTCTCACGATGCCGTGTGTCTGCAGGAAACAGCACTTAATCATGTGAGGAATGCTGGGCTTCTGGGCGATGGTTTTGGTGCCACACCAGAGATGAGTAAAAGAAATTTGATTTGGGTTGTCACTAAAATGCAGGTCCTGATTGAGCACTATCCTTCCTGGTATTTTCCTTGTCCAGATCATATCCTTTCTTTTGCTCGCTCAAAATAAGTGAAACCAATGCTAAATTTTATTGCTTTTAGGAGTTCTTTGGAAGTTGAT…
354	LG11	EG0187-2	33.5	ACACTTCTGGTATTAAATGAGGGTTTTCTGTATGGGGATCCGTGTCTGCATAGAAAATGCTCAAATGGAGTTGGGTGAGCTCCACTGTTCTCATGAGATGGATGTGGGGAATGGGAACCAGTGGTGATGATAAAACTGTGATGTCAATGTGGGAAAATGGAATCCTAGCTAAAAGAAAAGAGGGTAATGACATTGGTTGAAGGTCCCTATCCAGAGCATCTACGTGAATAGACAAACGCTCTCTCTCTCTCTCTCTCAGGTCCCTATCCAGAGCATCTACATGAGTAGACAAACGTTCTCTCTCTCTCTCTCATTCTCATGCAGGCTTATGGCTTTGGGTTGGACCCAATCCGACC
355	LG11	eg3272	33.5	TTTTGAGATCAGCTTAAATTTGCAGCCTACGTGTCAAAAGAGAAGGGCAAGRTTTAAGATAAGCTGGATGAAAGTATGAGAAAGGCATTTGGAAATATTTTTTTAGTGATGAAGTATCTGGCCTATGTTGGGTATGGCTAGAGGAGCTGACACCGGATAGGTTTTAACACTATATGGTCACGGACATCATTGCTCTCTCTCTCTCTCTCTCTCTCTCTCTCTCTCTCTCTCGTCTCAATTTTCCCCCTTTTTGTGATTGATATTTTGGACAGTCGGGAGCAGATTGACCTAAATTGTACAACATGAAAGGCATTGACAAATGGAGGAGGGCAAAGTGCAAAACTCTGCTAGTAGTGATAACAAGCCTTCATTTGGCCTAGATTTTTCTAGTTGCTGAAT…
356	LG11	eg3344	33.5	ACCATTGTGCTTAGCTGCCAAGGTTCTTGGTTCAAACCTTGAGTGTACGTCCTTCCTCTATTTTTCACGACAAAATTAATTAGTAACAAATTTGACTTGGGCAAATTCATATCCTTCACCAATAATGAGTCCCTCTCCCTCTCTCTCTCTCTCTCTCTCTCTCTCTCTCATCATTTATGGGAGAAGGAAACAAGATTTTGAAAGGATTTTNNTTTTTTTTTTTTTTTAAAAGGGTTMCCCTTTGTCTAATTGGCTTGACGTAATTGGGATAGGAACTTAGATCACTAGATACTAACCTAACAACATGATCAACTACAAAAGTTGATAACCATAGARAAAWAAAGATATTAAATTTGATAATATGCAAGAGGGAGATCAASCCTAAGGATATGCATGTTT…
357	LG11	EG0927	36.4	CTCAGTAGTCCGGATAGAATGCATCTTGAAGTTGAGCTTGGATAAGCCCAAGTAGCTTGGTTGGTAAGATGTGTGTGTGTGTGTGTGT:A:AGAGAGAGAGAGAGAGAGAATATCCAGCAATTCCAACGAAGGGAGTGAAAAGAGCACTACTTTTTCCCTTTTAAATTTTCTGAAAGCGTATGGGTGGTCTTGGGTGGATGCCTCAATGTAGGTGCTTTCATGTGCATGGAGAGGACTTTATGCTCCTAAAAGCACTAATTGTTT
358	LG11	EG2057	36.7	CAGGAGGACCCTGAAAATTGGGAAATGGAGGAAGAAATTTGAAATTTTATAGCTGGAAATCCAGGTGTCCATCTGGGAGTGTGTAGAAGTGTTTCTTTGGAAAATCCTAGAAGGGTTTCTTTGAGGGAAAAAAAAAACAAGAATAGGGTGTGGGTTTTTTGTTTTCTTGAAAGGGAGTTTTGGGGAGCTCACCGAGAGGATGAGATTGGGCATGTTGCCATCGCGGGCGATGATTTCAAGGCGGGAGACGGCGTCGGAGTTGCCGACGACGTCGGAGACTTTGGTGGGCCGGTACTTCTCGACCCACGGGATGTCGTAGAGGCTGGTAGAGGAGGAGGAGGAGGAGGAGGAGGCCATGGGTTGTTTTAGAGGGAAAAAGAACTTGGTTGCGGGGAAGGG…
359	LG11	epSNPp213	39.9	AAGGGAAGTTGCTAGCTTGTTATATTAGTTATCGTCGAGTTGATTTTAGTAGTGTTGGGATGGCTCAAACAGTGGGGAGGAACATAGCAGCACCGCTGCTGTTTCTGAACCTCATAATGTATATAATAGTGGTGGGTTTTGCGAGCTGGAACCTGAACCACTTCATTAATGGCCAGACTAACTATCCTGGTATGTTTACTTTTCTTTTATTTCCCCTCTCTAGTAGTTTATCTCTT[C/T]TTCTACTTTTGCATTGGAAAAATTAGTCTAGAAAAGAAGACTTTAAAGGATCTTTGGTATGTTTTTTTGTACCAGGCTAGCTTCTATGAGTAAGAATAAATAAAGCTTATTGAAGACCAATATTGTAAAGAAGGAACTAAAGATTTCGCCTTGCTAGG…
360	LG11	egSNPg008	40.4	GGGGGTGGGCTACGAGTTCTTGGAGGAGGTGCTGGGAACTAAGAGCGAGCTCCTTCTCAAGTCCAACCCTGTGTACAAGAAGATCCCCGTCCTCATCCACAATGGCAAGCCCATCTGTGAGTCCATGATCATCGTCCAGTATATCGACGAAGTCTGGGCCACAGCGGGACCTTCCATCCTGCCCTCTGATCCCTATGACCGTGCCATTGCTCGCTTTTGGGCCGTCTACATCGATGACAAGGTTACCAATTCATTGAATTACTTCTCTGCCTTCCTAATACATCGTCC[G/C]GTATATCGCTTTTGGGTGGTTTTTAAGTTCCAGACCTAGATTTCACCTATATCTTGTTAGTATTATGTTTCTAGAGTTAAGTCACGAATAACGTTACTTGGTAGGT…
361	LG11	EG426	40.5	ACGTATGCTAGCTGAAAAATTGACAACTAAACCACATCAGCACTGGCAATTGCCTGACCCCATACATGATATACCAACAATAATTTATTCTCATCCATGAAATCCCATCTCTCTCTCTCTCTCTCTCTCTCTCTCTCTCTCTCTCTCTCTGCGTGTGTAATGGAATCTTCCAGACACTGAACCAGGCCATATTCATGCAGATACANATCCTGCCTCACTGTGATACTGAGGACTNTGGATTTTTTTTTTTTTTTTTTTACTCTTCTCTTTTTCTG
362	LG11	EG0090	40.5	CCGTGTCAAACGGGACACAAATTAGGTAGAAAAAGCCAAGGAAGGAGAACGTCTCGTGCTAACCGCAGTGGAATGCAAGGATAGGGGCATTAGAATTCATCTGAAAGGTCAACAATGTATGTTGGTAAATTCTAAGTGTAATTCATTTAAGTTTAAAAGCGGAACCTCCGCATGATAGATTATTGACACAAGCACGAGATTAAGCTATTCGGAAAAAACTCTCTCTCTCTCTCTCTCTCACACGCACACACACTCGCGCGCGCACAAACAAAATTTGTTTAATAGACCCAAGGGAGTGGGCCTGGATTAACAAACCTACGGAGTTGGGTTTAGATGAATAGGTTGGAAAAGTCTCCCCTTGGAAGT
363	LG11	egSNPg296	42.5	GTGGGAGAGCCCCTTTGTAGTGAGGTCAGGAATTGCTCTAAACCTAAAAAGGCTGGGCTACGAGTTCTTAGAGGAGGTGCCGGGGACTAAGAGCGAGCTCCTCCTCAAGTCCAACCCTGTCTACAAGAAGATGCCAGTATTGATTCATAATGGCAAGCCCATCTGTGAGTCCATGATCATCGTTCAGTATATCGACAAGGTCTGGGCTGCAGCGGGACCTTCCATCCTACCCTCAGATCCCCATGACCGTGCCATTGCTCGCTTTTGGGCCGT[A/G]TACATCGATGACAAGGTATACTGATTCATCGAATTACTTCTCTACCTTTCTTATACATCGTTCGGTATATCGCTTTTGAGCGGTATTTAAGTATCTTGGTATCATGTCTAGAGTTAAGTCA…
364	LG11	eg322	43.5	CTCCGTGGAAAGAGAAGCAAGGAGTGGAGAGATGTGCTCGTGAGAGAAGGGAAGGCATGGAGAGGAGGAGAAGAGTGGCAGTGAGAAAGAGGGGCATTTTTAAGGTGGGTGGGAGGAGCGAAGGCTTTGGTTTGGGCTCTAGCTCAGAAAACCAGACTGGTTTTCTTTTACAAGGGGGTATTGAGACCTAGGAGTAAATAATTGGTGGGGATGGGGAGTGGAGGAGAGAGAGAGAGAGAGGGATTACATAAAATAATACTAAATGCTCTCCATTATGGATAAAATAACCAAAAAAAAATGGTGATCTATTTTGGAGGTGCTTGCAGTTTTTGGACATGT
365	LG11	EG490-2	50.5	CCGTGTCAAACGGGACACAAATTAGGTAGAAAAAGCCAAGGAAGGAGAACGTCTCGTGCTAACCGCAGTGGAATGCAAGGATAGGGGCATTAGAATTCATCTGAAAGGTCAACAATGTATGTTGGTAAATTCTAAGTGTAATTCATTTAAGTTTAAAAGCGGAACCTCCGCATGATAGATTATTGACACAAGCACGAGATTAAGCTATTCGGAAAAAACTCTCTCTCTCTCTCTCTCTCACACGCACACACACTCGCGCGCGCACAAACAAAATTTGTTTAATAGACCCAAGGGAGTGGGCCTGGATTAACAAACCTACGGAGTTGGGTTTAGATGAATAGGTTGGAAAAGTCTCCCCTTGGAAGT
366	LG11	EG490-1	51.7	CCGTGTCAAACGGGACACAAATTAGGTAGAAAAAGCCAAGGAAGGAGAACGTCTCGTGCTAACCGCAGTGGAATGCAAGGATAGGGGCATTAGAATTCATCTGAAAGGTCAACAATGTATGTTGGTAAATTCTAAGTGTAATTCATTTAAGTTTAAAAGCGGAACCTCCGCATGATAGATTATTGACACAAGCACGAGATTAAGCTATTCGGAAAAAACTCTCTCTCTCTCTCTCTCTCACACGCACACACACTCGCGCGCGCACAAACAAAATTTGTTTAATAGACCCAAGGGAGTGGGCCTGGATTAACAAACCTACGGAGTTGGGTTTAGATGAATAGGTTGGAAAAGTCTCCCCTTGGAAGT
367	LG11	EG0257	51.7	CCGTTTGGTTCCATCTTCCGAGCTTTCAGTCTCTCAACTTTTGCTCACTCTCTCTCTCTCTCTCTCTCTCTCTCTCTCTCCCTCTCTTCTCTTTCTCGGAAGGAAAGGATGCGCCTTTTGAGGTGGCAGGCGTTGAATTTCTACGTTCGTGATTACAGATGATGATCAAGGCTAGCTTGCTACATGTTATTCTTGTGTTT
368	LG11	EG0826	52.9	TACCGGGACCGGCTCCACGTTCATACTTTCGTTAAACTCTTCATTGGAAGCCAACGTTGCTAGAAACAAAAATGTGCCATGCTCAGAGATYTTCAACTCTCCGTTCTATAGCCACGCATCTCTCTCTCTCTCTCTCTCTCTCTCACACACACACACACACACRCAAACACACGCACGCACGCACYCTTTATTTTGCCTTGACGCCTCCGGCAAGAGCAGTGGCACTTGTTTGTCTCATTCTAAATGTCTA
369	LG11	eg3280	56.1	ACTTAAATGTCCTGCCAACCAATTACAGGTAGCTTCGACACCAATGCCTGAAATGTACCAGAATAAGATGGTAAGAGAGATTGAACTAATTCCAACAAGAGAGAGAGAGAGAGAGAGAGAGAGAGAGAGAGCTAATTTTTTTGTAAAATGAATGTGGCTGGAGCAAAAAATGGTGCCAATGGGTTCTTAAATTCTCCTGTCAATTGATACTTTTTCAGGTGTGGATCCTTTGCAACGATTGTGGAATGAGGTCAAATGTCCAATTCCACATAGTGGCTCACAAGTGTCCGGGCTGCAATTCCTACAATACCAGACAGACGAGAGGTGGTCCTGCTAGCTGCTCCACCATATGACTGACGCGCCACCAGTAATGCTGTTGTTGTTCAAGAAAATTTATGA…
370	LG11	eg3215F	57.8	ACCATTGTCATGGCATAAGGACAAWGCTCTTTTTTTTTTCTTTCGGATCCCCTGTCGCCATCGATCGGACTGTCACCCCTAGCCGTCGCCATACCACCATCGCCGACTGCTCGAGCTTGTCTCACTGCTAACCCCCACCTTCCTGTCATCCCTCTGAAAACCACAAGAGGCCTTGGGCTCGGCCAGGAAAGAAGAAAGAGWGAAACAAATGGAGAGAGAAAAGATTAGAAACGAGAGAGAGAGAGAGAGAGAGAGAGAGAGAGAGAKGGACTTAATCTTTTTCGTGAACCTAACATGTTAAATACACATAATTTGATTGAGTCTAGATCAATTCAAATCATGTAGATTTGATTTGGTAAATTGATCCAAACCTTGATCTAG
371	LG11	mEgCIR3297	58	AACCCATTCATGATGGAATGAGCAGGCTAGGGGGAAGGGCCAGAGGGTGCAGAAAGAGAGACAGAGACAACGAGAGACGGCGGGGCCGAAGGTAGAGGCTGGAGAGAGAGAGAGGGGGGCCGCGCGAGCGAGAGAGAGAGAGAGAGAGAGAGAGAGGTGAGAAGTGAGGGGCGCGGCCGGAGGTGTGATGTGGTGCTAGGGCCGGATAGTTCAGAGAGTTCGACATGGGGAGCGGAGGGAAAGAAGGTTAGGAGGCGGCATCCAGAAAGCGGATAATATGCCCTCAAAACAAGATTGGAATTAAAAATGGGGTTTTTAAGGTCTGATCCAATTATAGACCGTT
372	LG11	EG0889	62.4	TGAAAATAAATCACATAATGCTATCCATGTTTCTCCATTTAGTTCAGACATGTTATCCACACACACACACACAGCATCTTGCAGACATTTGTTTTAAAAAACATTAGCAGACATGTCCATGTATGCTTAAACAGAAAGCAATATGCGATACTTGCTGAATGAAGAAACCTAGTATTTAAAGTCATGGGCAAAGAAAGTTTGGAGRACTACCTTTGCAAGGTGTGCCTTACGATATCTGTAACCCTGAGATGATAAAGAAACAAATATAGCATCAATATACCAGATCTCTTCCTTCAAAGCTAATCACACTCAAAACTATGACACTAGCTCACCTTGTCAGTTCCATATATGTAGTCGCAGTAGGTAAAGACAGAAGCAAAGTTACTCYGGCTCTGGCCT…
373	LG11	TS1MS102	68.3	ACTCCAAAGCATTTTAAGTCACCCCGAAACACACACACACACACACACACACACACAGATGGTGGACAAGAATCCAGTCAACTAGATTTCAAGTCTGGTCAGATTGACCAGATGATGGGGGTAAAAAGCCGATGACCCTAACATTGAATATGACCTACTACACCAAAAATCACATAATTCCCCTTAGCCCACGCATCAATGGTCAAAAAAATATGCATTATTTTGTGTTATTTAAATTATCCATCTTTTGAGAACTTGATGCATAAGTTAGGAATCTCCAAATCTTATGATTTTTTGTGCAAACAATTGTAAGGTAGTAGGTGATATCCAATGGCTCAAGTCATCGCTGTCAAGCCCCATCATCTGCTCAGGATAGACAAAGTTTGACCAGAAATCTGG…
374	LG11	mEgCIR2110	68.3	AGTTTGCTTTCTGTGTATTACTTTTTCATCTTTGTTTTGTTTCGTGCATGTGTGTGTGTGTATGAGAGAGAGAGAGAGAGAGAGAGAGAGCGCTCCGTGTTTCTGTTACCTTATGCATGCCAATTAAAGTTAGTGTTGCATGTCAGCCTTCTTCCTAATTAAGGATGTTATGCT
375	LG11	EG2325	68.9	TTTCTCGTCCTCTCTCATTTTCTTCATCTTTTATTATTATTATTATTTTTAATTCTAAATTGACTATCCAAGTCAATCTAAATAAAAGTTAATTGGACATGTTGGGATATCGATAGATTTATTGTTTTCTGATAAAATGGATTTAATTTTTGGATATATTTTTCATCAGATTTTGAATGGCTTCGGAAAGTAAAATTTTAAATGGGTTTAGATACATTTAGAGCAAATTTTGCAGGTACCCTATCTGTTACTATTCCTAGACTTAATTTTAAATGACACCAATTATGTCACAAATATATATAATGTGGTGTGTGTGTGTGTGTGTGTGTTTAATCATCGTGTTGGCAATTAATTGCGAGTTACAAGACAACGTAGAGCTAAGTAGCCATGGAGGGCCTA…
376	LG11	EG2231	73.4	TTTCTCGTCCTCTCTCATTTTCTTCATCTTTTATTATTATTATTATTTTTAATTCTAAATTGACTATCCAAGTCAATCTAAATAAAAGTTAATTGGACATGTTGGGATATCGATAGATTTATTGTTTTCTGATAAAATGGATTTAATTTTTGGATATATTTTTCATCAGATTTTGAATGGCTTCGGAAAGTAAAATTTTAAATGGGTTTAGATACATTTAGAGCAAATTTTGCAGGTACCCTATCTGTTACTATTCCTAGACTTAATTTTAAATGACACCAATTATGTCACAAATATATATAATGTGGTGTGTGTGTGTGTGTGTGTGTTTAATCATCGTGTTGGCAATTAATTGCGAGTTACAAGACAACGTAGAGCTAAGTAGCCATGGAGGGCCTA…
377	LG11	EGS0031	78.3	ATATCCCCTGACCACTGAATCTGCCATGAAGAAGATTGAAGATAACAACACGCTTGTATTCATAGTTGACATCCGAGCTGACAAGAAAAAGATCAAAGCAGCTGTGAAGAAGATGTATGACATTCAGGCAAAGAAAGTCAATACTTTGATCAGGTTGGTGTCCATTTGGTATTTCCCAATACAGCAGTTTCTTTATCCTACCCAATAGGCTATC[C/G]AGGTAGCATTTGCAATCAAGCCTTGATGGATTTCTGAGTCTGGTCTTTCTGATGCTTTTGCAGGCCTGATGGCACGAAAAAGGCATATGTGAGATTGACCCCGGATTATGATGCTCTGGATGTTGCAAACAAAATTGGCATAATCTAGACATGTAGTAGTTAGCAATCCAGTCCTGTGCT…
378	LG11	EG0690	80	ACTGTCCATAGGCAAAGTTACTCTATCACAGGGCGACTTTCTATGCTAACTCAGTCATCCAACGTCAAGCGTGGGACACGTTAATCATAAAGTCGCCCTATTATAGAGTGATTATATGGGTCGTCCTATCATAAAGTGACTCTATGAGTCACTTTACCGCATGGCGACTATATAAGTCGTCCGACTATAAAGTGATTTACTTAGGTGTCCTTCAAAACCCGAGAGCCTATTCGATGATTCACTCAGTGCCTCATCTCTCTTCAAAATGAGACCATCTCCCTCTCCCTCTCCCTTTCATACGTCGCTCTCCCTCTCCCTCTCTCTCTTCAAAATGAGACACCCTCCCTCACCCTCTCTCTCTCTCGTGCATCCATCTCTCTCTCTCCCCCTCCTTCTCAT…
379	LG11	eg3351	82.1	GTGTGACACCTCACACCAGCAAGGGAGACGCCCACAGTAGGGCCTACGGCAAGGGAGGAGGGGCGGCACCAAAGGGGAGAGGCCAAGAAAAAGAAGAAAGGGCTTTTCTCTTCTCACGCCTCTCTCTCTCTTTCTCTCCTCTTTCAATCTGATTTATTTGCTACGCATCCATAGGTATAGATCTTTTTTATTTATGGATAAATCTCATGGCCCAATAAGTATAGGACTCCTAACTCGAACATATTTTGAATTAGTCTAATACTCATTAAAGGACTCCTATATGAGATAGTACTGCCATCACATATGAGAATCATATTGCACCCTATCCCTCACCCATATGGGACACACACAATGAGAAAACTTTTCGGTGTTGGTCAGCCCATAAGAGAGAAAAGTCCT…
380	LG12a	EG0348	0	CAGAGTATTTCAACAGCGACTTCTTACTAGTCCAATGGCAAATACGATACCTGAAAGTTGTTGATTCATTCCATGACATCATGGGCAGTTCTAAGGATGCCAAAATTCAAATGCAATTCTTGTTGTATGGTTTGGTGCCAAAAAAATGACAACAAAATAGGCTTCTGAAGGTGAAAATCCATCATTGGAAGGTTCCCATGGTGGGTGTGTGTGTGTGTGTATGACCTTGCAAGCAGAATCCCCAATGCTAGGACGTGCTAAGGCTAATTCATGATGCACGCAAGGATGGCACATTGAGCCTTAGAAACACAGTCGTCTTAAATTTTGGGACAATATCAATTGTGACACCCCTTAATGGTGT
381	LG12a	egAC0206	0	CGTCGCATGCTCCCGGCCGCCATGGCGGCCGCGGGAATTCGATTCNCTTGNNNACGCGTGGACTAACACCATTAAGGGGTGTCACAATTGATATTGTCCCAAAATTTAANACGACTGTGTTTCTAAGGCTCAATGTGCCATCCTTGCGTGCATCATGAATTAGCCTTAGCATGTCCTAGCATTGGGGATTCTGCTTGCAAGGTCATACACACACACACCCACCCACCATGGGAACCTTCCAATGATGGATTTTCACCTTCANAAGCCTATTTTGATGTCATTTTTTTGGCACCAAACCATACAACAAGAATTGCATTTGAATTTTGGCATCCTTANAACTGCCCATGANGNCATGGAATGAATCAACAACTTTCAGGTA
382	LG12a	TS1MS42	3.9	CTAGTTTCTCCAGTTCTCCATTGGCAAAAGATCATCTCTCTCTCTCTCTCTCTCTCTCTATTTATCTATCTATCTAGCTCCCCTCCTCGTCCGTGATCAAGCATTGATACAAACACTGATAAAAGAATGGATATGAGAGCTCGTGGTCCTATATTCTCTTCTTGCATGATCTTCTTCATGGCCGTCCTAACCGTGGCCTCTGCGACATCGGCTTCCCTGAAGGTTGGCTTCTACGAAGAAACATGTCCGTCGGCAGAGGCCATCGTGCGGGAAACAGTAAGCCAAGCCATCGCCAAGAATCCCGGATTTGCCCCCGGACTTATCAGGATGCATTTCCATGACTGCTTCGTTAGGGTATACTTCTTCTTACCCCTGCAAAAAGTCGTGCATTATAGAAGA…
383	LG12a	egSNPm034	8.2	ATTGCTGGCTGTGGAAAGTTTTTTGAAGGTACTGCAGATCAGATGTACCAATCACTATGTGTAACATTGGGTTCATTACCAAAGCCAACTCGAGTTTACTGTGGCCATGAGGTAGGATATCTTCTCATTATTTGATGTTTGTTTGATTACTAAGAGTGAAAATGGGGCCACACTATA[G/A]TTATAACCGATCCCAAATAGCTATGTTAAGGGCAGTTAGTTTTTTTTTTTTTTTTTTTCTCGGTTATAATTAGTTTGTTTTTTTTTTTTTTTTTTTTTCTCGGTTATAATTAAGAAAGAAGAGGTCAAGGTTTCTTGATCTTGTGCATAATTGAATATTACAGTTCTGTGACGGGGACTGGTAAACATGGTCTTGCAGTTGATGAATGTAGTATGAG…
384	LG12a	EG2148	15.4	TCCGATATTATGTCCCACTGATGTCAGATCACAATCATGAGAGACCCCGACCAAATCTGACAGTTAGTGCCTCTGAAATGCCTAGGGGTTCATCAGCACACACACACACACACACACACGCGCACGCAGAAAGAGAGAGAGAGAAGGGGGATAGGGATGGAGAGGGGAGATTAATAGGTTGCATACTCTTTAAGGCCTCAGAATCACGGTAAATTCTTATCATGCAAATGAATCAAGCAATGTAGGCAACATATTGGTTGATCATCATAGGCCTCATTACATAAAAGGACAGAAGCAGTCACAACAAT
385	LG12a	eg3336	18.7	CTCTCTCTCTCATTTCTATTATTCTCAAGCTTCAATTAACTTAAGCATGAAAGGATCCTTYKTYKWWYRWWTKYKYYGWSWRTYWWWWWYTYKKRTKKWTTSWWTYTKGSMTMTCKMWKTTWGWMYRSSSKTMMGCWMKARMCACATCAACACTCTTGTGGAGTCTTGCGGTAACAATTATCATGATGCATTTCAACATGCTGAACATTATATGGGATATCATCTCTACTCTCTCTCTCTCTCTCTCTCTCACAAAAGAGAAGCAGAATGATCCCAACAGCTCCNCTTTTATAAACAATGCTCCAGTCACTGTTTTTTTTTTTTTNCCCCCC
386	LG12a	EG2011	21.2	TTATGGTATGGTAACTAATCTAACTATTTTGTGACTGAATTAATTCTGCTTGCGCCTTTTGATCTTGCGGATCCATGTTTTGATTGTTTCACCAATTCCATGTACATCTACTTTGCTGCCTGTTGACCTGACTCAACCATCCACTTGTAATTCAGCTATTCTCTTGCTTCCTACGTTTCTTTTATATATATATATATATATATATATATAAAGATGGCCTGTGCAATTCTAGTTTAAAGATCAGCAATTTTAGGCATTATTGGAGTGCCTACATCTTTGTGGTCTAATCA
387	LG12a	eg3044	29.3	ATTCAGTTCTCATATGCTTGGTTGTCATCAAAATCAGAACCATGATCCATATTGGTCAGGTACCCGGTTGGCAAGATGCAATATGGTACAGTACCATACCAACACATGATATGCACACCGGGGCCAATCTGATGCAGATTTACCCAATCTAGCATTTGGCCCCAGATTTAGAGAGAGAGAGAGAGAGAGAGAGAGAGAGaGaGaAGGGAGGAGATGGGGTTCATCCTTTGGGAGATGATCGTGGTGTTGGTTTTGGCAGAGGAGCCATAGCCACCATGAGCATGGGTGAGGCCTCCCATGGTAGCGAGAGTGAGTGAGAGAAAGAGAGAGACAAAGAGGCAAGGAGAGTCCGGAAGGCAGAGGCCATTGGCAGGTTCCTCATGCAGCTAGAGTGAGGGA…
388	LG12a	egSNPm289	34.4	tcgggattgtgcaaagtgtattCTCATTTGTATTCTCTGTAAAGGCATTTTGTGTAATAATTAATGGAAAACCATATGTTTCAGGCTCTTTAATGAGTCACTTTTCACTTATTGTGCAAAGCATATCCTAGTTCAATTTTCCACCGCTTACCGAGCTTGTTTCTTGTTCTTGTACATAAGATGGCAGGAGATGAACTTGACATTTAT[C/A]TTCTGTATTTTTCCCCATATTATCGACTATGTGATTGATGTACTTTTTTTTTCTTCTCATTCCTCTTTTCCCCTACCATTATCCTGCTTTTTTTCTTTCCAATGTCCCAGGGAAAGCACCCCGCCAGATAAGGTCAAAGAAGCGCACAAAAAGGTTATGGTTGCCAACCATCCAGATGCGGGAGGAA…
389	LG12a	egSNPg274	36.6	TGGACGGCAGCACCATAGGCAACAGCCTCATCTGGGTTGATGTTCTTGCAGAGCTCCTTCCCGTTGAAGAAGTCCTGCAGCAATTGCTGAACCCTGGGAATTCTGGTTGATCCACCAACAAGGACTACTTCATCGACAGAGCGTTTGTCCATCTTAGCATCTCTGAGGCACTTCTCTACAGGCTCCATGCATTTCCTGAAAAGATCCATGTT[A/T]AGCTCCTCAAACCTGGCTCGGGTGATGGTCGTGTAGAAATCAATACCCTCGAACAGGGAATCAATCTCAATTGTGGTTTGGGCAGTGGATGACAGGGTCCTCTTCGCTCTCTCACAGGCTGTCCTCAACCTCCTAAGAGCCCGAGGGTTGCCACTGATATCCTTCTTGTGCTTTCTCTTGAA…
390	LG12a	EG2225	38.3	GTAATTAACAACGAACCGCTTGTAGGGTATAAATATTCCGGTGGATTTTCTTATGAACTTCGGAGGATGATAAGAAAATACAATATTGGTGACGTTGGGGAGTTATTTGCAATTGCAAGAACAACATCTAATATATATATATATATATATATCTTTGACCTCTCCCATCTGTTTTCGCAGTACTTCACCGCATATCATAACAGTATTACTTCTATGCTGCAGTTTTATAGTATTTATTTTATACATTTTCATAGTATTTGCTCGGTTCGTATTAACTCCTTGACCATTTGACTACATTAATCCATTCATTACTTCAATGCCATACTCTACTAGCATTTAGGACTCTCATTAATTGTAGAGTAAAACCTCTCAAAGCACAATAGAAATTCAACAAGAATC…
391	LG12a	EG0926	38.8	AGAGTGTTTCACCATTAGGGGAGGAATTTGATTCTTAACAACACATATAAGAAAATTGCATTTTGAAATAGATGATTTATCTTGTCTGGGATATTACATCAGGTGGGAGTTTCTTCCTTCCTTCCGAAACTAAAATGCATATCTTAGTTCCTTCTCTCCTCAGTCCATCAACTCTCTTCCAAGTCAGTTCAGAAGAAATTATCCAAGGTGCACCCTCGTATTGGCATGCCAACAGGCTCTAAGGACCAGTATAGATGTCTAGATAACACATACAAAGTCATTTCATCAAAG:::T::CA::TTTCTCCAATCCCTCTC:CTCTCTCTCTCTCTCTCACACACACACACACACAAAAGTTTCTGCCATTCATAGAAATTATTGGTTAATAATGCATTCA:…
392	LG12a	EGS0076	40.4	AAGCCGGGGGAGGACAAAGAGAAGAAGACGGTGGCCGAGAAGGCCCCTGCCGAGAAGAAGCCCAAGGCCGAGAAGCG[T/C]CTCCCATCGAAGGAGGGGGCCGCTGGCGACAAGAAGAAGAGGAAGAAAGCGAAGAAGAGCAGCGAGACGTACAAGATCTACATCTTCAAGGTGTTGAAGCAGGTCCACCCGGACATCGGGATCTCCAGCAAGGCTATGGGCATCATGAATTCCTTCATCAACGATATCTTTGAGAAGCTCGCCCAGGAGGCTTCTCGCCTCGCCCGCTACAACAAGAAGCCAACCATCACCTCCCGGGAGATTCAGACCTCCGTCCGCCTCGTCCTCCCCGGCGAGCTCGCCAAGCACGCCGTCTCCGAGGGTACCAAGGCCGTCAC…
393	LG12a	EG0291	40.4	GTGACAGAGAGAGAGAAAGAGAGATCAGGGGCCTGAGGGAGGAGGGTTTGATGTGAACGAGCGAGAGAGAGAGAGAGAGAGAGAGAGGTGGGGATAGGTTTGACATGAATGATAGAGAGGGAGAAGGGAGGTGTTTTAAATTTAAATAAAAAATATATGAGGATGAAATATATGATTATCCGTATCCGATCTGAATCTGCTTCGAATATTTTTTCTAAAATCCATACTTTCTCCTCCCCTCTCTCCTCTCCAACCTCTAAGTCGAATCCGGGCCAGTACCAATCGAAGTGACCATCTAGCAATGGTAGT
394	LG12a	EG0412	43	CGAACACGAAGCATCAATGAGTGTGTGTGTGTGTGTGTGTGTTGCTCTATCATAGATGTAGTGTTAACATTTGTTTCCGACGTAAACACTACAAGCAGGATATTAGATTACAAGAAGAACAGTTCCAACAAGATAAATTTTAGCAATACCTGCTTTAGGAAACCAGCTCCGAAAGCTCTTGTCACCTTCAACGAACCCTTCACACGATCATTCACGATAGCAGAAGGATCCTCCGGATGCTCTCTTTTAATTCTGCGCACTTCCTGAATCACAACAAACAATAGCCCATACCACACAAATGAGAGCAGGATCATACATGAAAAGAGAGAGCATACAGACACCAACAAAGACTAGTGGT
395	LG12a	egAC0062	43	GGCCGACGTCGCATGCTCCCGGCCGCCATGGCGGCCGCGGGAATTCGATTCTCTTGCTTACGCGTGGACTAACGAACACGAAGCATCAATGAGTGTGTGTGTGTGTGTGTGTGTTGCTCTATCATAGATGTAGTGTTAACATTTGTTTCCGACGTAAACACTACAAGCAGGATATTAGATTACAAGAAGAACAGTTCCAACAAGATAAATTTTAGCAATACCTGCTTTAGGAAACCAGCTCCGAAAGCTCTTGTCACCTTCARCGAACCCTTCACACGATCATTCACGATAGCAGAAGGATCCTCCGGATGCTCTCTTTTAATTCTGCGCACTTCCTGAACCACAACAAACAATAGCCCATACCACACAAATGAGAGCAGGATCRTACATGAAAAGAGA…
396	LG12a	mEgCIR1730	47.3	GCCATCAAAAGATAAGAAAAGTTTGAAAATGTATATCGGGAAAGAAAATGTTTTATTACTTACGAATAAGTCAAAAATGGATTACATAATCCAAAGAGGACATTGAAATTTCCATCCTAAACAGATCTAAAAGCATGGGTTTGCCTCAGAATAGTTCTATTATGTAAAAAGGGACCATCTGCCTACTGTAATTTGACAAATTGGTGCCACTAGCACAATTTCAAATACAGCATAGCATTCATATTAATAACTGATCTATAAAAACATCCAGAAATAAAAATAATCTAAATCCTCCAAAATTCCAAAACTGCGACGTCACCTTTCAGGATATGATGGTCATAGGATCTCTCTCTCTCTCTCTCTCTCTCTCTCTCTCTCTGTGTGTGTGTTGTGTGCGCC…
397	LG12a	TS1MS67	50.6	AAGCTTACTACAAAAACAAAAGTTTGGCTTTTAGCATGTGGCCCATTGATCCATCAAAGAATGTGTAAATTTTGTCCAGTCAAGCATAGTGGGCTTTCAACTTTCATTATACAACTATTATGCACATGTGCATTTGCTCACGTAAAAGAAAATGCACATAAGGCAGGTGCACACTTGACATAGTGCATACACATGTATGTGCATATGCCATACACGCACACATACACAGAGAGAGAGAGAGAGAGAGATGAATTGGACTACACTTGGATGGATCTCCACTTAGATCTAATTTGGTTTAGGTTAGAAGATGAGGGTTCCACATCAATGATCCAATCCATTAGATGTGTTCTACCATCTTTAAATTGCTTAC
398	LG12a	EG0007	51.5	GCCCTAGCATTACTTTTCCCTGGGCATCCTCCCTTCTCTCTACCCCCAAACACAAAAGCAGAGAGAGAGAGAGAGAGAGAGAGGGAGAGAGATGGTTGTTGGTGGTGGTTCATGGGGGTTTCCGGGTATCTTTACTTTTTATGGACTTTACCTGCAAGAATCTAGTTAGTAAACATGAATGGCCGGCATTATTGCATTGAGCAGAATGCATTAATCTATAAATGTCATTTTTGTTTCTTTTACAAATATGCTTGATAATGCTAATATTGGTAGTGCAGTCGGACTTGGCTGAAAGATGTACCTCAGGTCAAAGAACTAGACACACAGCTGCAGTATCAAGCTAGTCATCGACGAGAAGGTAGACTTCCTTATGACTGCTCGTGATGGTCACGCTCAGT
399	LG12a	TS1MS14	52.5	GAGATCAGTTCGAGCTCAATTGACTTATATATATATATATATATATAAAAGAAAAGAGTGGAATTGAGTGTTGTAAAGATTAGATATATTGAGAGATAGGATTTGTGAAGAAATCTTACGCTCTATAATTTATAATTTTTTATAATAAATTTTTAGTCATCGTCTTTATTTATGGACGTAAGTCAACAAAATAAACTATATAAATTTATATGTTTTTTTTTTATTTTTATTCATATTTTATTATTCTCCGTGTCTACCGCAATAGCTGCCCAGAGAATATTCAGAAAACAAAGTTATGTTACACATTGATAAAAGGTGGGCCAAAACAGGGAGTAGCACTTAGAGCAGTAATTCTTCATCGAACTTGTTATGAAGATCAGAGAGTTGAAGATTTGACAA…
400	LG12a	eg324	71	CAGTCCACGCACTTGCAATGAGCACAAAGAATAAATAAATAAGCAAACAAACAACCTTCCTCTATTATCTCAGTGTTGATCGGTTTTATACATTGATGACATATATCCTGAATCCAAAGAATGCATGAGGTAATCATATCACAAACATAATACACACACACACACACACTCCTCCCTGTGAAATTATCAAATGCATCTCAAATCAAAGGATTACGATCATCAATAAGGTAGCCTTTGCCCTTGACTAACAGGCATTAAACAACTCCCGTGCCAATAAATCAAGAACGAAATTGATGACCCAAAAAAACGAAAAGGTTACTCTCAAATGTTATGTCATGCAGAACATACTCCCACAAAGCAAGAACAGAATTGATGATCCAAAAGGAAAAAAAGAATAAG…
401	LG12b	EG2277	0	AAAATAAGTGTCAAAAAACCTCAAAAGTTATAGAACGCTTTGGGACCCATTTGGTGGGTCAACTTTGCCGCCTAAACCCGTTGGTTCTCACTACATAAACCCCTCCAACCCTCTCTCCATGCATACATCAAGCTGTGATAGCCTGTGGTCGAACAACAAAGCAACGTTTCTGACCTTTGTCTCGCTTCACAACTCTCTCCTCTATCTCTCAAAATAAGTGTCAAAAAACCTCAAAAGTTATAGAACGCTTTGGGACCCATTTGGCGGGTCAACTTTGCCGCCTAAACCCGTTGGTTCTCACTACATAAACCCCTCCAACCTTCTCTCCATGCATACATCAAGCTGTGATAGCCCGTGGTCGAACAACAAAGCAACGTTTCTGACCTTTGTCTCGCTTCA…
402	LG12b	EG0633	19.3	CTAAGCCAACACTCCTCCGCGGATAACCTTATCCCAAAGAGCGAGTCTTTTGACCTAATAAAACCGTTTCCCTTGTAACCCTTCGGCCCCTCGAAGCATTAGAGAGCCCCACGCAAACCGCCGGAGAATAGAACTCCGTAAATTAAGCCACCTCACCTCCTTCTATGTTACCGCTATTATAACACCATATACCCACAGAGAGGCACAGAGAGAGAGAGAGAGAGAGAGAGGGAGGAGAGAGGATGACAAACTTGTAGGTGGGTGAGGCAACTGGCAAGCTTTTCTGCCTGCCTTCTTCTTCTTATTGTTCTTCACTTGTCGCTTCCTCTGTATGCTTGCGCCTTGTGACCTCTCTTTCTAACTCTACCTTCTCTATTTTCTTCTTTGAGCAACTCTCTC…
403	LG12b	EG0705	22.5	CGTTCTCCTATCGGGATGCAAAATAAAGGCCATTTGGTTTTCCGATAACTTGATTAGATGAATGAGAAGATCTGCAGCTTAAATTTTCATATACGATGGGAAGAAAAAGCAAACTTAAAGAACGAATATAAATAAAGAATGTCAAGTTCTTTAATAAGAAATTTCCCTTGCAAACTGGCCATGCCATGGGAAAACACTTCACATGGCCGCACCTGAAGGAACTACTTTCAATAAGAAGTCAATACAGAATAAAATAGACAATTAGAGAGAGAGAGAGAGAGAGAGAGAGAGAGAGATGGAAGCTCGTAAGTGCAAGTTTCCAGGT
404	LG12b	EG323	25.5	ACTGCTTATTATTTATCATTTTGCTTTCAGAAATCCAAGAACAAAAATGAAGTGTAGACCGAACAAACCATATAATGGAGTTCTTTTGTTCTTTGAAATTGATTAATTGTAAAATCCTAGAGCTTTTGCTGACAAATACTTATTGCTTTCACGAAAGGGTGAATACAAAATAAAAGCAAAGAATACAAGAAGTTTAGTGAAAATGCTATCTTCAACATTAACTTAATTATAATTTTCATTCAAAAAAACAAAACAACCTGTGTGTGTGTGTATGTGTGACATTTTACTAATTTCTAAAACACGGAATCAAGAATGATGACTTATAGGCCCTTAATAATCCAGTACCCTTCAGCCCGAGCCAACAAATCAGCGAAATTCCTGGGGTACTCTTCGCCCTCG…
405	LG12b	EG2245	27.5	CTCTCGAGAATAACAGGATGGCGAGTGAAAAAGATCCCAAGTATCCCCAAAAGACGTCCACGGGTAATCCCTACCCGAGGAGGGGCCAGATTAAGATCAGGATCGCCGAAGAAGTTGTCTCGGCCATCACCTCCATGGCTGGAGGCGGTCGTCGGAAGGAAGGACAGGGGGAGCGGGAGGACCGGGAGGTGGGCTCAGCGGCCGGCCGCTCCCAATCCGAAGAGAATCCCTATTCCTGAATCCTGGTGGATGGATTAATCTAGCCCAGCTGTTACTCTGCTGTTGTTTATTTGCAGCAGAGAAGTGGGACTTCTTTGGATCTCTGTAGCTGTGTTTTTTAAATTAACCTACAGAGGCCCAGCTCTCTCTCTCTCTCTCTCTCTATTTGGAATCTCTATC…
406	LG12b	EGEMS0005	35.6	CTTTATATAGACAACCTCTTCATCTTGCTCCATTCTATTCGCTAGACTAGAACTCTCTCTCTCTCTCTCTCTCTCCAATGGCGGCCTCCGCCATGGTTGTAGACACCAATGTTTCCCCACGGCCGTCCGGCCCGCCACCGAGCTTCGCGGCTGTGAGCCCCGACGTCTTCCTCTCCGTTGACGAGGAGGACGATCTCTACGGCCGCCTCAAGTCTCTCCAGCGGCAGATCGAGTTTGTTGACATCCAGGAGGAGTACGTCAAGGACGAGCAGAAGAACCTCAAGCGCGAGCTCCTCCGCGCCCAGGAGGAGGTCAAGCGGATCCAGTCCGTTCCTCTTGTCATAGGCCAGTTCATGGAAATGGTCGACCAGAACAACGGCATCGTCGGCTCCACCACCG…
407	LG12b	EG2134	42	CAGTATTGGTCTTAATGTGCTCCTACTTAAGAATACTCCAGCCTTTATAGTTGTTGCACTATGTCGTTTCAATTATACTTCTCTTTTGACTATTTTCTGAAAATGCCATGCAAACCAATGTTTTTAATAGCAAGATAGTCATCATCCTTATATATGCATCTTCTCTCTCTCTCTGTGTCTGTGTGTGTGTGTGTGTGTGTGAGTATGCATGTGTATGTACGTATGCCAATTGATCCAAGTGATGATCTAGCCAGTAACAATTTCACGTTC
408	LG12b	mEgCIR0906	42	ATAGATTTTAGATTCTGCATGCATCCATTATGTTTGTTGTAGAGAGGAGCTGTTTAACTTTCTAGAGAATAGTGAGGATACTGTTCATCTATTAGATGGCTCAAGCTTTTTTATTTTCCCTCTCTTTTGATAGGAAGTAGCTGAGAGTGATCATGCATGAATGTGCAAGTACATGCGTGCGTGCGTGCGTGCGAGAGAGAGAGAGAGAGAGAGAGAGAGAGAGAGAGCTTGCATATGAACTAATCTGTCAATGGAAAGAGACGCAATTATATCTTATCATAAAAATGAAGTAAACTTGTAGGTCCTATAGAATCTAACTCATAAAAATCAGATCCTTGCTCTAATATCTTAGATGATCATGATGGGTCGAGTTCAGATCAGGTCTAAATAAACAC
409	LG12b	EG2290	59.5	GACTTCAAATAATTCATCAAATTTAAATTGAAAGTATTTTCAATATTTACTTCATCATTGTGAATCATGAGACAAGGATTTATAATACCTTCTTCCTCTTCGTTTCTCATTTTTCTTTTGTTGTTTTGCTCCCTCTTAATCAATACTTTTTTTCCTTTGTTTCTTCTTCTcTCTTCTTCTTTTCATCCTCATGAGCCATGAGGCATAAGATGGGGTGAGTTTCCTTATCTTCTTGAGTAACTTAATTTTTCTCTTTGATTTGCTTCTTCTAAAAATTGTTTCCAATTTCTCCCATACTTGTTTAGCTGAAATGCAAAAAGGAATTAAGTTAAATTCATTTATATCCAATAAGCAATAAAGCATATTCATTGTCTTAGCATTTAGCTGGATTATTTCTTT…
410	LG12c	EG0258	0	ACCGGATCCTGACGGTGCTACACCATCAAATAGCTAGAAGCAAGGGCATTCCACATGAAGCACTTCTCATGGCTAGACAATGCTTCGGTTCTGAAAGCTGAGAACACCATGAAGACTTGCCAATGTATAAGAGAAAGGTTAATGATGCGATGTATAAGAAAAAGTTAATGGTGCGAACATTAACTGAAATAATCATAACATATTATTCAGTCTCTAAGTGAAAAGGGAGACAATTGTTTTCTAACTATCTATTCACTCTCTCTCTCTCTCTCTCTCTCTCTCTCACTATCTATTCACAAAAGCTACAAAATACATACAAACTCATGAATGCATGCCAATATCAAGGATCTGGGATAATATTTTGATTTGCATGAACTTACAATTTCAGGCTCTCAAATT…
411	LG12d	eg3193	28.3	GCTATGCATCCAACGCGTTGGGGAGCTCTCCCATATGGTCGACCTGCAGGCGGCCGCACTAGTGATTCTCTTGCTTACGCGTGGACTACCTTCACCTTTGCCGCCCCTCCCATTCCAATACCAACATACTCAAGTTCATTAGTACTTGACTAGTCGTTGGTCACAGAACATAGGGCAATGGGTTTACCCAATTTACAACTCACCACTATTCCACCATTAAAATATGAAGTCTCTCTCTCTCTCTCTCTCTCTCTCTCATCTAATATGAATGATAGGGTCAGATCAAATTGTAATGCACAGGTATAAATATCAAGACCGGTATCCATCCTATTTTGGTCCCAGTTCAATGTGCTACCAAGATGGTGGAGTAGAATAGGTTGGACAAGAACAACCATCAAC…
412	LG12d	EG0953	48.8	CGAAGATCTTCACGAGGTTGTTGGTGATGAARTCGGAGCAGTAAGGGCACAGAGTCTCGTAATAGACTGCCAGCGAGACCTTTCGAGACGAAACAGGGGAGAAAGCGAAGCAGRGAAAGGAGAGAAGGAAGAAGAAGACAACCACAACACGACCAGAATCCATGGAAACAGGGGAGAGAGAGAGAGAGAGAGAGCGTTTTCCTTTGAAACTTTTAGAGAGAGAGGGTTCCTTTGAACTTTTTTAGGGATTTCTGGTTCCAATGTTGCCTCCTCTTCACGCCATAGTCCACGCGTAAGCAAGAGAATCACTAGTGAATTCGCGGCCGCCTGCAGGTCGACCATATGGGAGAGCTCCCAACGCGTTGGATGCATAGCTTGAGTATTCTATAGTGTCACCTA…
413	LG13	mEgCIR2212	0	GTCAAAGAAGCATCCAAAAGAGTCACGAGCCGCACGGGTGAAACCTGTTGGTCCTGGGATAAGTATTACTGCAAAAAAAGAGAAATTAACAACGTAGACGATTCCCACGGTTTTGTCGCATCTATGGATTGGTGGCACGCTATTTATAGCACGGCACAGGACACGAGAGAGAGAGAGAGAGAGAGAGAGAGAGAGAGTGTGTTCTGAAGCTTAACTGTTGTTCCCTGACGACCACGAGAAACGTTAAAAAAAAGGTAACTGGACACCAACAAAACCATCACGCCAC
414	LG13	eg3287	3.2	RCCACAATTGGACAAGGCTTTCTTATYTTAATTACATTGACCAATAATATTTTGACACAATCTCCTCTCTCTCTCTCTCTCTCTCTCTCTCTCTCTCTCTGTGTGTGTGTGTGTGTGAATACAACATTTGTTTATCAGAAATATGTATATATCATCATTTTTTTAGTTAGGAGTATCCTGATTTAGTACAAGGGATGTATTGAGTCTTCATATGCTAAATTGATCCTTGTACTAGATGTACCAACACTATACCACATAGTGCTGGAATAGAGYCTGGTATCGAGATTGAAAACCTTTTATTGTTGTCTCCTGAGAAAAACCCAATGTTCAAGTTTGTGGTAAGCTACATTGTTCAAAGTGGCAGTTGATAACTAAAAGACTTACCTTCCCATCTACCAA…
415	LG13	EG2226	14.2	ACCAAGGTGGCTAGTCCGCTACCCTTTTAATCAATCTTTATTATATGTCAGATTTAATTTAATTAACAATAAAGACATCAAAATATAACCATATCATGATACATGCCCATTCAAAAGTACAAAACATACTTATATATATATATATGTGTGTGTGTGTGTGTGTGAGCACATACTTTTAGTTAATATGAGAACATGCAAGGGTATTTTTACCTAACCCAACCACCAAGTCAGGATGTCTCACCAATTAGGTAAAACATAAAATTTTCCAATAAAGCCCAGTATTAATAATTATCATAATTTATGATGTTTAATATGGAATTGACCCTAAAGCCTACGTATCCATCTCTCCTTAATTTTAGATCAATTAAATGATGAGTATTTATAATTTATCAATGTTAG…
416	LG13	EG1991	24.7	ACCCATCCCCACTTTTAGTTATCAGATGCACATATTTTACACTAGATCAAAGGGCACGGGTGACAATAGGTTGTTTCAACGAGCGGGAGGTGGGAGGGAGGGAATAATTTCTTCCGAGGGAAAAGGTCAAGTCAGGTCTTATCCTCCAAGAACAGCAGCAATAAACCTTGTTGAAAGATTAGGAAATTGTGTGTGTGTGTGTGTGTGTGAGAGAGAGAGAGAGAGAGAGAGAGAGAGAAAGAGATGTATGAGGAAAAGTCTGATTACCGACA
417	LG14a	EG0833	0	TGGACTAGTCCACGCGCTCCAACCACTACTGAAT:TGTTCATTTCTTCTTCC:TATGCCCTTGCTTTGTAATGAAAGCGATGCTGTGAGCTTTTGTTCCCCTTTTGATTCAGAAAGAGAGAGAGAGAGAGAGAGAGAGAG:AGAGCATTTGATTGAAGTCTTCAAGTTTTAGAAGCAAAAGTGCCCAGTCCAACTTTGGGTCTTGAACTGCTCTTGAGCACCAGCAAATTTATCCTTCTCCTGCTAGTTGTAGTGCTCCAAGCTCCTTCCCAAGTTCAGGAACCTGTTTGTCTATAATTTCTTTTTCTTTAATCCTTGTGCTAGACTATTCTATGTTGTCACTCTACTTTATTAGTCCACGCGTAAGCAAGAGAATCACTAGTGAATTCGCGG
418	LG14a	eg3087	8.4	GTAGGATATGCATACCCTATCCTTCACTTTTTCTTCTTCCTCTCTCTCTCTTCTCTCTTCTGATTTATGTTTGGTAGTGTTTGCTATTCTGATCAAGGCCTTTGACCCCTATGGAGCATTAGGTCTAGAGATCGAGCCATGCATTTAAGGTAACCACAATAAATCCTATTTTGTGGTAAAAAATTCCTTGTTGGGCTTCAAATCAAGGGATAGATGAATCCTTGGATGTAGGGGTAGAATGAGTATGCCTAGATCCACAACTAGAGGCCACAGATATGCGGACCTATGGCTACCACCTCTACTTTAGGAAGTTCTTGGGTGTGGAGCCTTGGAAGGGTGTTGCAACCTCATAAGATATTCATATTTTAGGGATGATAAATAGTATTGAGAAGAAATGCC…
419	LG14a	mEgCIR0588	15.6	ATCTGTTCTGCGTGTTTGGACGGCAAGATGCAATGGAGTTCATCCATCCTGCATAGAAAATTCAATGTATTTCATTAGAAAGTGGGAGCAGCGAGAGAGAGAGAGAGAGAGAGAGAGAGAGAGAGAGAGAGAGAGAATATAACTCAATTATGAAATTTACAAGCATACATAATCAGAAAGGTTTATGTCAACATTGTACAACAAAAGAATCTTTATAGTCTGACTTGCTGCGGTTTGNACTGCATAATGGAT
420	LG14a	mEgCIR2440	18.6	AGCTGTTCTTTATCACGCATTATCCGATCTATTCCAGAAGCTAAACGAATGACCAGTCAGCTTCAGAATTGGGTTCATTCATATACTTAAAAGGAAGAGAGAGAGAGAGAGAGAGAGAGAGAGAGAGCTGTGTTGCCTTTAAGATCTTGGTGCTGGGTTTTGGTTCAATGGCACATGCTCAATCTCCGCCCAGACTCTCTTCGCACTGTCCGCAGTTTCTAGTGCGCGAATGATTGTACAGCTAAAACTTCAGAAGTCGATTCGTTTATAGATGGAAACGTTTGGGAATTGGCAGAACGGCTCTCTTGTCTGTGACTTGAATATTTTGTACAGACCTGCTGGACTGAGGAATATTTTGTACATAGGACTGTTGCTTTGAATTCCATTATATGCTACACC…
421	LG14a	eg3315	23.3	ACCTGTAAGGAAAGTCTGCATGATAGAGAGACCGATGGGGGGTTCTCTAGTGGGGAACCCTCCGATAGTTAAGTCAGTCGCAGTCGAAAAGGGAGAACAGTAAAGGGCTGGTAGCTAGAGCGAGAGAGAGAGAGGGGGAGAGAGAGAGAGAGAGAGAGGAATCTCCTATGATGTTGGCTTTTTTGCCTTTTTATGAGGGGAGGTCTGTCAAGTTTAGGTCACCACTCACCAGAGAAGTGGTCGTCAGAGGGCCAGAGGTAGTGGATTTCAGATCCTGATGGAACCGATCCTCCACTAGTGGAAAAAGGATGCCAATGCCATCGGCTATTAGGTCGGGATGCTCCATGTGCCAGAGTGCCTCCGGAGCTTTGGTGGCTTTCGCAAAGGATCGGGATGGAG…
422	LG14a	EGEMS0228	25.3	ATTCAAACCAGAATCAGCTTGTAGACCATTATGGATCAAAGCACCCCAAGGAGAAGCCTCCTAGCGAATCAGGTGCTTAGTTCATCAGGTAGTGCAACAAGCTCAAGCATGCTAACTGAACAAGCTGCATGAATTAGAAGCGTAGTTTCACTAGTGGTGGTCctctctctctctttctctctctctATGCTTTTCGTTCTGGAGTAGAAACCAATGTTCTGTTGATATTTGATCCCGGAGTAACTTTATAAATGGAATCGTCTTTGCACTCCGAAATGCTCATGTAATATTCAGAAAATCATCAGGAGCTATAAACAAAGCCTGTGGCAGTGTATACTGTGTTCATAACAATATATTACATGCTTTTCTT
423	LG14a	egAC0086	33.4	CCATCCGATAAATTCTTCTTTATCGATTGATTGTGGTTCTAAGGACTTCATCATAATTTAGGAGTTCATTTAAAGAAGATAGAACTTTTATGATGAACTTGCCAAATAACTATTATTATTAGATAATTCATATACTAATTTCAATCATCTACTACTTAGATAATTGGGTTTAGGATATATTTTCCAATAGCAGGTGTCACCAAGACTACTCTGACCTCGGAAGAGAGTGCTTGGTCGGCAGTGGCAAGCTCTTAGATGGACTCGATAGATTTTAACTTTTTCTTTCTCTCGATCCCAACTGCCTAAGTCTTCCTTTTTTATGGAAGAGAGGCCTTCAATTTCGTAATATCCTTTGCCAAGGGTTCCATTTCTACAATTGTTCAACAAATGTCAGGTTAA…
424	LG14a	EG2151	42.9	CAGCACTGACATCTACCTCACTAGCCGTATAGCTGCAAACAAAAAAGAAAATATATATACTTATATACACACACACACACACACACATATACAGGGTACATCAATGACATCATCAGCAAGGCTCATAGATCATGTGTATCAGGTAATGATAATGTAATAAGCAGGTATTCAGCATTGAAAATAGACAAACTACTATGACAACTACAAGTTACTGATGAGAATTCATGAAAATACATAAAGTTTATGTCAAATAGCTTGATACAACCCAAACACACACACACACACACACACACAAACACACATATAACTGACAATCATAATGATAACATTTTGAGACCACTTATACAAGCTGAGTGAGTATATCAGTCCAATTAATGTACCGTGAAGGAAG
425	LG14b	mEgCIR2436	0	AGGTCCTGTATTGGCACCAAGCCAATACGCTGCATTTCTTCCGCCGAATATTCCGATTTTAGCAGCTTCTGTAACTGTAAGTGAGCTTCAACTATATTTGTCCTACAATATACAAAAAAAGTACCAAAAGTTACAGATCTGTGTGATCGCTGAATTCAGCTTAACACTCCAGAAGCCAGGTCTATAAGAAAATCCAAAGGCAAAAAATTTAGATGGCTCCAGAAATAACAGCAGCATTAATGATCAGCAACGTGTGTGTGTGTGTGTCAGAGAGAGAGAGAGAGAGGGGAACAAGTATAACCAAGTAATGCAATTGTCTATCAGTTCCAATACCTAAACCTTACCTTCACATTATAAGAACAGACAAAATTTTGGGT
426	LG14b	EG2202	4.2	CTCAGCGGGCTAAATTTTAGTTCCATGATGGCTTTTGTAAAGCTTTTTAACATGAATATTGAACTGTCAAGCTTAAAAGCCATAGTTTGTTTCTATTCTAGTTACCTCATGGTGTATTAAAGCAAGACTATGAATCCGTCATGCTAATAATTTGGTCTAAATTGTCCTAGTTATTGCTGCAAGCCTAGGTCTCAAGGTCTATGCAACAAAGTGATGAATTTCTTCCATCTATGGTATGTTTACCTGATAGCCAAGGTGAGGTCTTAACAAGGGTAATGGTATTTAATGATTGTAATGTTTAAATTGTCAACCCTTTTAAAATGTCCAACCTTTATCCTTGTTTCCTTGTTTTTTACTCTCTTATTCGTGAAATATCACGCTTCTATCTAATACAAGTTG…
427	LG14b	TS1MS31	4.2	CTCAGCGGGCTAAATTTTAGTTCCATGATGGCTTTTGTAAAGCTTTTTAACATGAATATTGAACTGTCAAGCTTAAAAGCCATAGTTTGTTTCTATTCTAGTTACCTCATGGTGTATTAAAGCAAGACTATGAATCCGTCATGCTAATAATTTGGTCTAAATTGTCCTAGTTATTGCTGCAAGCCTAGGTCTCAAGGTCTATGCAACAAAGTGATGAATTTCTTCCATCTATGGTATGTTTACCTGATAGCCAAGGTGAGGTCTTAACAAGGGTAATGGTATTTAATGATTGTAATGTTTAAATTGTCAACCCTTTTAAAATGTCCAACCTTTATCCTTGTTTCCTTGTTTTTTACTCTCTTATTCGTGAAATATCACGCTTCTATCTAATACAAGTTG…
428	LG14b	EG0268	6.3	CTTGTTCCGCTTTATATTCCGGCAGGGCACAGTTTTGGGTAGCCACTTCTGTTCTTTACTTTGTGCCAAGGGTGGACGGGTGGAGGTTGATGAGCACCAATCCATTAGAGCAAGTGATAAAGGCATGGAGCCCGTGAATGCCATGCTGAGTTATTGAAAGCCGAGTGGTTTGATTGTGGCCACCCCCCTCTCTTGTGGGATCATCTTTCTTTTGGATAGGATAAGGGGGAAGAGAGAGAGAGAGAGAGAGAGAGAGAGAAACGTTTGCATCGCATGATTAGGAAGTGGATGCTTTGGGATTAGATGGAACCTCTTTATGCCACTAGCTCCAGTTTTTGGGGATGCCTTTAGCCCTCTTTTACCTCCTTTTACGCATATGTCAAAGGGAGC
429	LG14b	mEgCIR2417	17.2	AGCTATGCAAATTGCAAAAGATTACATAGAGCATGACGCAAACAAAGGGGTGCCAACGCACAAACTGTATAATATGTAGATGCACATACTATATGGCTCGTGTGTGCTTGTGTGAGGGAGAGAGAGATACAGAGAGAGAGAGAGAGAGAGAGAGAGAGAGAGAGAGAGAGAGAGTCTTAATTTGAGCTCCAACACTATCCATGCAAAATCAAAAATGGCCAATCTAGCTTCCAAACAAGACTATTAATGCATCAAACATGTTGCTACTTTTCTTCTTCATCTGGAATCTGATTAAAAAAAAGTTATTTTCTAGAATAGTAAATATTGGGAATAGATGATAGAATTTATTTGTTAAATTAATTTATGTGTGTTAGGGATTTCAAGGACTGTTAT
430	LG14b	EG0061	25.9	CTTCATTTTAGACCATATGAGTTGGCATCACAGGCTTTTGCTAAATTGGCCAATTATTTACACCATGCTTCTGGTCATTCTTGCTAAATTCCATCATATGTGCAACCCAGGCTCCGTCTTGTATTTCAAAAGATGCACACCCACCTCCACCACAAGCCTCTCCAAATAAATAAATAACCACAGAGAGAGAGAGAGAGAGAGAGAGAGAGANATGAGTGTCATCANCCNTTCCCAGGAATGATGGAATGATTATAGTCGTCTAACACTTGAGAACGGCCTTCCNGTGGNTCAAACACANCCTCCATCCACTCAAAGTGGAGTATGACCACTGGACCGCAAAATGGATGCAAAGGCCCATGGTATTTGCGCATGGAATTCTTAGTCACTTACAATGTGGNC…
431	LG14c	eg3001F	0	CACGCGAGCACTCACACACACACACACACACACACACACAGACATATACATATTTGCACACACACACATAGACACACACATTTGTACACACACACATATATATAAAGCAGCATCTTGCTCGGTAGCAATCATGCAATAATTAATGTCATTATCAAACAAATTAGCACTATCGAAGATAGGTTGGGGATGCACACAGATGTATCCCCACCTATGTGACAAAATACAAATTCTGACAGCATCTTTAAATGTCAATGATGTTTATTACTCAACAAAGCATATCCTGCAATGAGCATAAGCATGAAAAATATTTGAACTACCACTACCATTTGTCAGGGGGGGAAAAATGCCTATATCATCAAAAGATTCCAAACCTCATTGGT
432	LG14c	egAc0173	0	CCGACGTCGCATGCTCCCGGCCGCCATGGCGGCCGCGGGAATTCGATTCTCTTGCTTACGCGTGGACTAACTCCAATGCCCATCAATTGCACAACCTTGATCGGATGCCAATCAAATTATTCCTTGGCCCAAATGATCAAATGAAGAAGAAAAAAAATGAGTGAGAGAGAGAGAGAGAGAGTGTGTGTGTGTGTGTTGAGAGATTTTAGAAAGAGAAAAAGAAGAACTTTTGAGGGTGGTTTTAAAAAGCTAAGGATAGAGGCATTTTTACAGGCTCAAAATGACCACACGTGGAATCTACATGTGTATGAACGACACGCAGAATGGCCGCTTGTGAGCGGAGCACTTGTGGAATGGTCGTGCTCATCCAGAGAGGAGTTTTTGAAATTCCCAAAAAAA…
433	LG14c	TS1MS17	27.5	AATtGTTCATATCCAAAAATTGGAGTAACACATCACTAGACTTGAGTTGTGAATCTCATCTAAAaCAAGATCAAATTTtCTACAAATTTGATAGTAtATAaTTCCTCTATTCGAAaTTTGTGGTAGAaTTTGATCGAACACACAAATTTAGCCATGCCAAAATaGCAATgTTtCcAGATATATATATAtAtATATATATTTtGCTTCCcGTgAaTCTAGGACTAGGATTAcTATGTGTaTgTGCTTcGCTTCGTTTTCTtCcTCTaTCTCCtAAGAGTattATTtAG
434	LG15	EGEMS0158	0	TTTGGTTGAATTTATGGAAAGAACATCTGTTGTTAAATGTGCTAATTTCTTGAGATCATACTTACATGATTATACTGAGCTTGTGGAAACACCTCGTGCTCTCTCTATCACACACGCAGACACACATGCACACACAAGCACTCATGCACCCACCTAGCCCTACACATACACCCACATCCACACTAGAACTCACATCTTGTTTTTTAATCTTGGGAAACTTATAAAGCTTAATGCTAAGGTCAAATGctctctctctctctctctctctctctctTGCGCGCGCGCGCATGCTGGAACATGTTGTTCTGCACCCAAATAGTCTTTAAAAGACTGAAGGTGCAGGCTATGATGGTCGCACTGCATGTTGCCCCACAGCCAGAATGGACAACAATGTTTGAG…
435	LG15	EG330	6	GCTGAGGACAGTTCTGTTTCCAATGGCCGTCTGAATTACAGTGGAAATATTTTTTCTTTTCAGCAGCCTTCTTCTTCGGTTCCATCTTCTTCCTTTTTCCATCTACCTTCTGCTTCTTTGCAGACTTTTTTTTCTTTCTAAAAGACTTTCTCTTGGAAGAAGTCCGCTCCACAGTAAGGACTGAGCCTTTTGAACCTTTCAAAGAAAGCTCAACCGTAACCAACATGTTCATTAACTCAGCCAAGGTACCCACTTTAAATGGATATTAAGCATCTCTACGGAAATAACTGTAATAAAATCCCAAACCTTCGTATTGCTGTCATCAAAGAGAATGTTTGGATTTTACCCCAGAGAGAGAGAGAGAGAGAGAGAGAGAGAGAGTGTGTGTGTGTGTGTAGG…
436	LG15	mEgCIR2670	9.5	CTAAATTTAGTCATCTATCATATTGGTCACAGTTCAAGCTCTCATGCAAGTAACTGATGTTACTACAAGGATGGATGCTAGTTATGGACGAAAGAGAGAGAGAGAGAGAGAGAGAGAGAGAGAGAGAGAGAGAGTTGGTGGAATTAACATACAAGGATGATACTACATTTGTTTATTTTTCTCTATTTGAGGATAGATTCATTTATCCCAGTAATGAATCTAATAAAACATTTGGAAGGAAAATTACAGACGGTATGTTGAAAAAATTCGACCATGCCATTCATAGAAGGGGATCAAAAAGAAGAATAAGAAAATTATGTTGACAAAAAAGGTACGAAC
437	LG15	EGEMS0096	13.4	TTGGACTGATAATTGGTAAAATCAATCCTTCACTTGGACTGGAGTGCTTGGATAGAAGTCATTTTTTCATTGCAATGATAAGGTTCCCTTGGCAGCTCCGTGAACGGTGCAGGTAGGCAAATAATTATATTATTATTATTATTATTATTATTATTATTATTATTTGTTTATTTTATCGTAGGAACTCTTCAAGGAGTTGTTCTAGTGTTATAGTGCACATTGGGCTAGCTTATATGTTGAAGCATTGGCTTGGTAAAGTACTCTTATATCATATTTCTCCTTAATGGGAAATGACAGGGGATATTTTTCGTTTTTTAATTTTATGGCTAATATCTTGCCCGTGTTCAGCAATTTCTTTTTGAATATTATCTTTCTTTTTCTCTTTTAAGTTATAATGGT…
438	LG15	EG0138	15	AAGACACGCCACATGGTATCTGATGTGATAAAATTGCAAGGAGAGAGGAACTTGAGGGATTTTAGATGACAAACTTATTTAGTAGACACTGTGCAGCAGCAAATTAAACCACCCATCGTTCGTAACTGAGCGTAACAGCATTTTAAAACTTTTCATTTCGTGGGTCTTTTCTTCTTTGTCCTTGTTTTTCCTCTTATCCTCTTGGTAAGTAATAAAAAAGAAATTGAGCAACACAAAATGACACAAAACACACACATACACAGAGGGGGAGAGAGAGAGAGAGAGAGTGAGGAAACCAAAAAAGCTGAAGGGCGTCAGTGAATCTCATGCACATTAATTTTGACCAAGAGAAAAGGTTGACAAGTTCTCATTAAACAATCCAAACAGTAGAGAAGCAAAT
439	LG15	eg3038	19.7	ACACAACCAGGCTCAGAGCTTTGAACTAGCCCAATAATTGCCTAAACATTTATCACAAGATCTAGAAATAAAGTCAGCTAAAAATGAAAAGTTACATATTATATAAAAGCATCTAGGAACAACTCATGATATTTGTCAACTTACTGCAAACATTGGGAATTTTCGATAGTTGTCAAGGAAGGCTTGCTTTTTCCTCAGCTTCTCATACTGGCCTAGGCACTTGCTAAAGAGGTGCCGAATACTAGTATGGTTTGCTAGCATCAATCCACTAACCCAAAGGAGCAGGTAATTCAAATAAAACTAGTGATAATACATTAAGGTTTTATGAAAGACAATGGTGTGCTCTGTGTTTCCTTTTTCTTTCTTTCCCTGTGCATGTGTGTGCGCGTGAGAGGGAGA…
440	LG15	EG0125	20.1	CTCTCTAATTCATCGATGCACCTTGCTTAAGTAACTAAGCTTGTTATCCTGAGTCAAAACATTATGTAATGTTTCCCCCCATCCCCTTATCCTTCTCGAGCCCAGAAAATTAGGATGAATGTTTGTGAAATGGTGATGAGATGCCCCCTGAACCTCTCAATCCCAGAGATGTGTGTGCTGAAGACTAGGACCATTTCAGAGTGCTTTAATCTTGCTTTAATCCATCCTCCTAATATATATGTGTGCGTGTGTGTGTGAGAGAGACAGAGAGAGAGAGAGAGAGATTAGATGGTTATTGATGGCCTTATTGCTTGTTCTTTTTTTTTTCTTTTCTTTTTTTGTAATTAGTGCATCGACTATTTGGTAGGTAGCTGGGGGATTGGGTGC
441	LG15	EGEMS0082	23	GTCTAGAGCTATGGAAAAGGCTGAGAGATTCCGAACTGAACTGCTTAAACGAGGTGTTCTTCTGATTCCTGTTATCTGGGGTGATTACAGGCAAACTCCTATTGATAAAAAAGGCTTTGGTCTTCCTCCAAAAGCTGCTGCCTCTCTTCCTTCTATTGGGGTACTGGGGTTTGCCCATGAATGATAGTTGGCAAACACAGAGATGATGAGAAGCATCTGTTTCCATTTTTGGACTTAGCCTTCATCCTATGAGCTACTTCACTCCTTCAATGTCATGGTTTATTTATTTATTTATTTGCTTTCATTTCAAAGCTATAGGTTCTTTTTATCTTTATTGTAATTGAGATATTAAATCTTTTGTATGTTTTTAAATGCTTATGTTCCACATTTATTAGTAAG…
442	LG15	EGEMS0129	24.9	CTCGAGACTAGTTCTCTCTCTCTCTCTCGCACCACATATGTTCATCAATGCATACAAGAATGTCCTGGCAGTTGCTATTGCGACTGAGTATACTTTTGAACAAGCTGAGAAGGTGAAGGAGTATTTGAAGGACCCCACCAAGTTTGCTGTTGCTGCTCCTGTTGAAGCTGCTGCTGCTGCTGCTGCTGCACCTGCTGCAGCACCCAAGGAAGAATAGAACAAAGAGGAGCCTGCTGAGGAATCCGATGAGGATATGGGTTTCAGCCTGTTTGATTAAAATTATAGTCCTCTTGGATCTCTTTATAACTTGCATTTTTTACCCTCTTTTTGATACCTGGAATA
443	LG15	eg3212F	26.5	AACCTAGAAATTCCAAATAGTCGCAGAGCAGGTCTGGCCTTAAGTATTAGTGTAAAATGAATGGAGGYCTGATTTGAGCTTGGTTCCAGCTRAGCACTGGCAGAGCTCGAGYTCGAGCTTTCAACCTTGGGCTGAACTCGAACTCAGGAACCTGAACATTTCTGGCCCATYGATGCCACTGTCTGATGTATTTATGTATAGAAAATTTTAAAAATGATATGAGATAACATGATGAAGTATTCTTGCAGAGAGAGAGAGAGAGAGAGAGAGGGATGCAAGCCGTTCCATGGCCATGACAGCCACTTTAACATTGCCCAAAGCAGGAATCAAAACTTTTACCTTGTTGGTGAGATAAATGTAAATCCTTTGAGAGAGAGAGAGAGAGAGAGAGAAGGGGGG…
444	LG15	EGEMS0249	28.1	ATCTAGGGCAAGGAGCGCTCCTCTTTTGCCACCTCTCTGCTCTCCGATCTTCTCTAACGGTGCTAATGGTGGCCGGCGAGTCTTGATGGTGGCTGGTGAGGCCAATCGAGGCTGATTGTCTAACTGCGGAAGATAGCAATAGGTTCCTCTTCCGCAGCAGCACTGGATCAGCTGTAAGATGGCGCACCGCCAGGTTAAGAGGCGTCATCAGCCACAAGCACTCCGTACCTTCGGTGCCACCTGCTCTGCGTTGTTACAAACTTTGTCAGCCACCCATATATGACAGGTTGGACTCCAGGGGACCTGGAGATCTCACCTCCTGCATATCGTGTGTTTGTTGAAACATCAAATATAGCTATGTAATACGctctctctctctctctctctTATTATTTTATA…
445	LG15	EGEMS0115	29.1	CTTCTGAGGCTGCTCTTCTTGCTAAGCTTGGTATAAGACCATTCTCCTATGGTCTAGTCATCCAAGCTGTGTATGACAATGGGTCAGTTTTCAGCCCAAAGGTTCTGGACCTCACTGAGGATGACTTGGTTGAGAAGTTTGCAGCTGGAGTCTCTATGGTCACTTCACTGTCCTTGGCCCTTTCCTACCCTACTTTAGTGGCTGCACCACATATGTTCATCAATGCATACAAGAATGTCCTGGCAGTTGCTATTGCGACTGAGTATACTTTTGAACAAGCTGAGAAGGTGAAGGAGTATTTGAAGGACCCCAGCAAGTTtgctgttgctgctcctgttgaagctgctgctgctgctgctgctgcacctgctgcagcagCCAAGGAAGAAGAGAAGAAAG…
446	LG15	egAC0142	32.3	GCTAGGATCAATAGAAAGAACAAGGTTGCAAATGGAGATCATTTAAAGATGACAAAAGAACTGTAAGTAATTAAAGCTATCTACTTCTCACATTCGCCATAGCCCGGCAAACATGCCATCTCATTGGTGTATGATATGCTATGTGGCTACTTAAGAAGGCCCTAATCACGTATACATGTCGCTGCATGCATGCACACACACACACACAGAGAGGCACACACAAACAGAGAGAGATGGAAGGAGGGATGAGGGAGGGAGTGTGGGATGACCATGTGTTGTCAAGGA
447	LG15	eg3045	35.8	ATAAGATTTGGTCAGTAATTCCAGTTCTTAATGGTTGTTGTCGGCTTACCCACCGCCTCCTGGTTGCGGCCATCAGCTTCCGGTAATGCGGAATGACACGGTCCAGAAAAGGCCAGTGGTCTACAGGCGAGAGAGAGAGTGGGGGATAACGACAAAAAAACAGAGAACCTCCTTGCGAACCATTCATTTAACTGCTATTTAAAGGATACCAAACTTTTTGCGCTGGCCATCCACCGTTTATAACATGTCAACGGTGCGGTGGCTTTATATGTTTACATGCTTTCAATTAAAAACAAAGGACAAGTAAAAAAAATATCAACGACAAGTAAATAGAAGGAAGAAGAAAGAAAGAAGGAAAGCGCAGAGAGAGAGAGAGAGAGAGGAAGGAGCGGGACAAGA…
448	LG15	eg3313	38.1	ATCCATGATTTCTCCTTTTTCTCTACTTCCATTGAAAGAGATCCTAGTCCATAATCATCTTTTGTTCAGTTTGTGAACTTTTGTACATAACTAATGGTTTTTGATTCAAGCATGATTGATCCATTCAGTTCTACCATGTAATGATTCCACTCACCTCACAAAGACTGTCCAGGGAGATCATGATAAGGATTTTTTGAGTTCAACTGGGAGACTGTTAAAGCAAAGAACTCAACACAAATGCTGTAGTGCCCTTGTTGGCATATAGTGCGAGTTTGGTTGATTTAATGCTCATGTTACGTTGTTATTAAGCATTGCTCTCTCTCTCTCTCTCTCTCTCTCTCTCTCTCTCTCTCTCTCTCGTGTGTGTCTGTCCGTGGTTGTCATGGAATTTTCTGAATT…
449	LG15	mEgCIR0588	40.4	ATCTGTTCTGCGTGTTTGGACGGCAAGATGCAATGGAGTTCATCCATCCTGCATAGAAAATTCAATGTATTTCATTAGAAAGTGGGAGCAGCGAGAGAGAGAGAGAGAGAGAGAGAGAGAGAGAGAGAGAGAGAGAATATAACTCAATTATGAAATTTACAAGCATACATAATCAGAAAGGTTTATGTCAACATTGTACAACAAAAGAATCTTTATAGTCTGACTTGCTGCGGTTTGNACTGCATAATGGAT
450	LG15	mEgCIR0521	43.1	ACTATTAGTATGAATTTTAACTTGTGGTGATCGTTCCAAAGGGTTTTGGTAAATGCTGGTTTCAAAGATCTCATAATATTTACCAATGCTTGAGTTAATGTGACTTTGGGCTGAATTTGAATATTATCTTCATTATGCTAATCAGAGAGAGAGAGAGAGAGAGAGAGAGAGAGAGAGAGAGAGGTTTAGGGTTATTGATGTTCCAAACTTAGTTTGGATAGAGTTGGAGATGCTGTTCATATTGTTGTATTGTTGTTAGAATCATGCTCTAAAAGTCTCCAGATGGTTGTTTTGATTTTTATTTTTTTTTTGGGATATCTTTTTGGTTAAATTGATTGTGGTGGGTGCTAGAAATGTAAGTGAATTTCCCTTTAAGGTGGGCTATGTCGAGTGCTNACA…
451	LG15	egDGAT2-F6R6	43.6	CTGCTTTGGTCAGAGTTATGTTTACAAGTGGTGGAAACCCAGTGGAAAATTATTTGTCTGGATTGCTAGAGCAATCAAGTTTACTCCAATAGTCTTCTGGGGAAGATTCGGGTAATCAAATACATCTTACCTTAGACTCATCAATTTCATGCAATTAACCACAACAAGAGGGAAAGTTTCAGCATGTGCATGTTCCATAATATTCTGTTCTCTTCTTTATTGCAGATCACCCATACCATTTCGAGCATCCAATGCATGTAGTGGTGGGAAAACCCATTGGGCTCAAGAGGAATCCTAAGCCGACCATTGAAGAGATA
452	LG15	egSNP454-0045	44.7	TTTTGGTATGGGTATTTCCTTCCTGTTTCTGATATCGAGTGTTGTTTTTTCTTGCATaCAAAATTTGTGAATGGGAAATTTTCCAGATGATCGAGATGGTTAAGTTGCAATCAAAGCATCTGTCACGCCTCGAACCCAACACTCGGGTCAGATACGTGATGGCCGCATACTCCTTAGAGCAAGCCCTAAAGAATATGCAAGGCCAA[A/C]TTAAATCATTACAACCTTATCAACCATAATATTTAaTTTCAAYAATAATTCATAAAACTTGCATAATTACAATTAACATTCCTTCAATCCTCTGATCAGGTATCAACGGTACTCTATCTATGCATCCGCTCACTCACAAATCCATACCATAGCCAACCATGGACATCTTGTAACTCTGAGAAGAAAAG…
453	LG15	EG0458	48.9	TGTGCAATCTTTATGTGGATATATTATCTTTATGCATATGTTATAGTCTTCATGTTGTATGTATCTTTTCATGAACGTATGGGCATGCACTTATATACGATCCTGAATGCATGTGCAGCGTATGCATTGTTGGAAAATAAAAAGTCCTACCATTTTGTGATTGAACAATCTGAACAATTACATAGGGGAGTAGGAGTCTGTCTGTGCATATGCATGTGAGAGAGAGAGAGAGAGTGTGTGTGTGCATTTGTGCTAGGCAGCATCAGGGAGTGCATGGAGAGTGAGAGAGATTGGTGCAGGGGGATCAGATAGGATCTAGTCGAATCTATTTTCTTCAAGGTTTGCAGTATCGG
454	LG15	eg3231	50.3	CTGATTCCATATGGTCCAACCAGAATAACTCGGTGCAGTCACTACAAAAAAATATTGGATCTCTACCACCTTCAACACCTCATTGGAGTGCATCATCTCTTGCTCTTTTCTTTCCTTCGATCTCTTTCTTTCTTTTGTCTCAATGATGAGCTTAATTTTTCCTTCTTCTATAAATAGTCACCTTCACTGCTTTCCAACGCAATAGTTTCTTTTGCTAGCTATCGCTGGTCTTTGCTCGGTTGAGCTTAAGCCTCCACTGTCTTAACAGTTTTACTGGTCTCCCTAGTTTGATGAAGCTGTTGTAGTTTTAGATAATATTGAGTGAAGAGTTTTGTAAGCTTCTGCTAATCCTTTTGTTTATCTCTCTCTCTCTCTCTCTCTCTCTCTCTCTCTCTCTTT…
455	LG15	EoKASII-R3	50.9	GCTGTGCAGCCTGCTAAGGAAATTGCAGAAAAGAAGAGAACCCATACAAAGAAGAGGAGAGTGGTCGTGACAGGGATGGGTGTGGTGACTCCACTGGGCGTTGATCCTGATATCTTCTACAATAACCTTCTTGATGGTGTCAGTGGTATAAGTCAAATTGAAACATTTGACTGTACCAACTATCCAACAGTAGGTTTTCTTCAGAACCCACTCCTGTTTTAATAGTTTGAAGTAATGGTTAAATCTATATCT[G/A]TATCTATTATTATTTATATCATTTCTGAAGTATTTGCAATATAGACATATGGAGACTAAATCTCAGAGTTCCAAAGCCCTTTCTTAAGTTCTTGATACAGGCAACTTTGTGTAGAGAATTGCAGGAGAAATTAAATCTTTTT…
456	LG15	EG0191	51.4	CATGCTTATAAATGCAAATCGTGTCTCTATTGAGAGCATGCTCTGATTGTTATAAATGTTGAGAGAATAGATTTCCTAAGATCAGATACCGGAATAGCCAGACTAGATATGGTTCTGGTTTATATGAGGATATAGGTAAATATGTTATTTTGTCTAATCATTTGAATGAGAACCTCAGATTGTATTGGGTAATTGTTCTAGAAACTTAGAATATTGACTTTGTCAGGACCAGCATTCGTTTTGGGGCGTGCCAAACCTTTCGGTGGCCAACCGGTGTGGTTCGGACATTCGATTCGGAATGCTGGTAAAGACGAAGCAAGAGAGAAGAAAAGAGAGGAAGAGAGAGAGAGAGAGAGAGAGAGAGAAGAGAGAAGGGAAGGAAAGGAAAAGGCCAGTGGT…
457	LG15	eg3283	52.8	CCACAACTAACTTCTTTCCCCCCATAAATGTGAAAGATTTCTCTAGCTATGATGGAAAAAGCAAACAACGTCACCAAATGGAAAAGGCAAACTATGATGGATCATGGCTTAAAAGGTGCAAACACCMCCMCCGAGTTGTGTCCTCCAAATCCAAATGAATTAAAAATGGCTGCATGGCAAAGTTTATGGTTAGAGAGAGAGAGAGAGAGAGAGAGAGAGAGAGAGAGGCTATTACAACTCACCAACATTCACTTCATGTTGCTGCTTTTTATTTGCCACTGTATCNGAATTCAACTGCAGGCTCTGGATTCTGTGGTTAAGGCACAGAAGCAAGAAGATGATCAGAGATGTTGATAACTACTCTTAAAACTACAATATGCTCTGGTTACAAGGATGGAT…
458	LG15	EGEMS0244	53.5	ATATATAAAAAGAACCGACGTCTAAGATCAAGACAAGGCAATCATGCTTCCCAtcctcctcctcctcctcctcctcctcccctcctctcATGCCGCAGACTTCTGCGTCGCAGACCTCACGGGCCGCCTGACACCCTCCGGCTACGAGTGCAAGATGGAGTCTTCCGTCACCACCAACGACTTCGTCTTCTCCGGCCTCGGCGTCCCCGGCAACACCTCCAACATTATCAAGGCCGCAGTCACCCCCGCCTTCGTCGCCCAATTCCCGGGTGTCAACGGTCTCGGCATCTCCGCCGCTCGCCTCGACCTTAATCCAGGGGGTGTCATCCCCCTCCACACCCACCCTGCCGCCTCTGAGTTCCTTGTGGTCACCCAGGGCACCATCTGCGGCGGCTTCAT…
459	LG15	egSNPI041	53.7	AAACCCAATGCCAAAAGACATTGAGCAGATAGCCTATTGGCTGCTTAATGAATCAT[T/A]TACAGCCAGTTTCAGATGTATCCTAGGACATGAACTACTATTTTGTGATTTGAGACTTATTATTCCATACAAGATCTGCCTTCTTAACTTCTTTAGATATATCTGATATTAAAATGAAGAAAGGACTGGCCTTGGTTGATATTGTGAGGGAAGTTACAATGTAAGTTGAAACATGCTTGAGGTCTTTTTTTTCCTTTTCACCTTACCCTTTCTTTTGTTGTGCTTTCTAAACCACATTCCATGAATTTTGCTCAGGTTTGTTTTCAAGATCCAAATGCCATCAGATGTTCGAGTTAAGCTAATCAACGATTTGGCTGA
460	LG15	EG332	54.2	GTAGTGTTGCTTTGGCTCTTTCACCTATTTAAACCATCTTAACCATTATACTTCTACTCAACAGCTAAGATAGAGAGTATGGAAGTAAGATAGAACCCTCCACCGGTCCTAAACCTATCTCAAAATTCTTTGTTAGCCCTCCCACCTCTCTCTCTCTCTCTCTCTCTCTCTCTCTCTCAATTGAGCGAGTGATCATACTCCTTTGTAGATGTCTAATCTACTGCTTTCTGGAGGTAATCAAAAAGTTTGGTCAACTTTGCGTGTTGCATGCCCACCTTCTCCCTCACTCCACTTTCAAGCATAGCATTCTCTCTCTCTCTCTCTCTCTCTATCTCTCTCTATCTCTTTCTCTTTCTGTTTTCTTTCTTTCTTCGAGCAT
461	LG15	EG0883	55.2	GTGGACTAACTTGTCAAACCATACATTTGCGTGCGTGTGTGCGCGTGTGTTTGTGTGTGTGTGTGTGTGAGAGAGAGAGAGAGAGAGAGAGAGAGAGAGAGGCTCCAAACCAGCACACTGAAACCAGTGACCCCAGCGAAGGAAGTGGCCATGGAGGCACCAGCAAGAGCAAGCTCTCCAAGATGGCCAACAAACATCACAGATATCACTTCGATGATGTATTGCAACAAATTTGCTGTCATCAGAGGCCCTGCAAGCCACAGCTGCCTCTTGAGCTCAGCTAAGACCTCCCCCACTCCTTCCTCAGTAGTGCTTGGGATCACCAGAGGGGCCTCCATGCTTGGCTTCTCCATGACCTCTTCCCCCGCTCCCTTCGCTCTCTTAGGAATAATGACAGGG…
462	LG15	eg3095	55.7	CCACTAACCAAGAATCATGCACAGCAAAGTYACTAATTAGATGAAGATATGTGTGTGTGTGTGTGTGTGTGTAAAGCAAACAAAAAATAGTTCTGAATGAACTTGGAARTCAGGCCCTTTAGARGTTGTTGAATGAAATCCAGCCTAAACTGCTTATTATTCCCTGACATCAATAATCAATTTTTGATACATTAATTAATAAGCAGAAAAATAAAACTGGTAAGACAATAAATAGATAGAACGAAGACATTGATCTAGAGTTGGTCACTCTGATAATCTTCAGAGGAAAAAAAATGTTATATGGGTGCTGARGATTACAAAACTGAACCACTAAATTTATCTAGTTCCTCCTATAACAAGGATAAACCAAGAARAAGCAAAATTTGATTTTTCCCTATA…
463	LG15	mEgCIR0230	56.3	GTATATAATGTAATCCCTATCAAACGCTCCACAATTTCCATGATCAGCTTCTGTTTATCGAATCATAGCTCCTTGCATAACAGGTGGTTGGGTTGTCCCCTGGCCCCGTTTTTCCATGTTCCCTTGCCACCCTGCAAAAATTCCCACCACCATATATATATATAAACAGCCATGACATCTCATATATATATATAGAGGAGAGAGAGAGAGAGAGAGAGAGAGAGAGAGAGAGAGACCTATAGTCATATCATATCCACGGTTCTTGAGCTCTGTATACTCTTGACACAAGGCGCAGCACTCGCAGCAAAAGTGAACACAGCAGTCGCAGCAAGGGGAATCCGGCAAGTTGTACTGCAATCTGAGCTTGGATCTGTAAGACCACGAGTATATCCAGTGACA…
464	LG15	eg3258F	57.6	ATGACTAAATTTTACTACAGGGCAACTCTGGTCTCCATTTATTTCACTGAAAATGTTGAACTTATATGAAAAAATTAATCTCTCTTTCTTCTTTTGTTCTAACCAAAATCTTTCGCATACTATAAGCTGGAATTTTCTGTATGTTGCTTGATGGAGATCCTCTGCCGCATCTGCCAAAGGGGCTATTCCGGATCATCCAAAGTCCTTCTCTTGTCAGTCTTTGGGTTTTTTGTCAATTTAACTTTGGTTGCCTCAACACGTAGTTTTCTTTTGTACTACTCCTCCCTTGTTATTATCTCCATTCCGCGTTTACCGTTGCCGGAACATGAACGAAGTTTGCTTTTATGGATATCATATGAAGAACAACTCACCTCCTTCTGTCTTGTTCATCATACACAG…
465	LG15	EG2033	61.7	TTTTATATTTTGGCAAAGGAAGAACATGGAATGACTTTAGTTCACTAGAGAACATAAACATGTCATACTTATCCACATATTAGAGAATTATGGCAGACAAGATGTTCTAAGAAAACTCAATTTGTGGTCATCTTCTTTACACACACACACACACACACACACACATATAAATATATATGTTTTCCCGCTAGATAGAAGCATGTTCCAAGGTCATTACATTAGGTCAACGGAAAGCAACCTGCAAGCTAATTCTTGTCACTGGTTGAAGGTATTCAGAATGTTACAAAAAGCGTAGGACAATGGAGTGCCGACGGAGTAAACGTGTACTTAAAGTAGAGGGGGAAAAAATTCCACAACACTGGCAGAAAATACTTTGCATACATCAGCATAGTTGATCCC…
466	LG15	eg3293	63	GACTCAAGATGGGATGGATCCATCTAATAATTTGAAATGAATTCATCTAAAATGATTTTATCTTAGATCTATGATGAATGTGATCCATCTAATAATTTTTCAAGCAAATTAACTCAAAAAGCTTACCCTCTGACAAGCGAACATACGACACCATTATGGCTAACTTGCCATTCCACGTTCCACCAACTTTTCTTTCTGCAAAACCCTCACCCAAGTGTATGATAATAACGCGTTCCCCAAGTTCTCATAATAATGATTTCTTTCCTTTCTTTTTATTTTTCTCTCTTGTGGATACAACAATGAGTGATAGCTTTGGCCCAAACGAAATCAAAGGCAAAGAAATGAAAGGGATGGGGCCTTTCGGGTCTCTCTCTCTCTCTCTCTCTTTTCTGTTTCAGA…
467	LG15	mEgCIR3433	64.4	AACTTTCACACTGCATCATTATGTAGAAAATTTTTGCACCATCTTAAACTTTAAATTTTGGTTCAATGGCATACATATTCAGCAAACAATTAAAATTTTGGTAATCTCATTTCAAGTATTTCCATAGGAAAAAAGATGTTGTATGAGGATCTGTCATTAAAACAGTTTATGTAGTGAGCAATGAATAATTTTGTGAACTTACTTCTGTGTGACAAAAGAGAGAGAGAGAGAGAGAGAGAGAGAGAGAGAGAGAAAAGAAGAACAAAATGACATCCACATAACCTTATAAATTTAACCTGCACCTTGAACTAAACACAAAGTAATCTTGGATCATAAATGTT
468	LG15	EG2140	65.7	ACACGACACCACCAGGATTTATGGACAAAATGACTGATGTGAGGGGCCCAAGTTGCAACAGAGAGAGAAACTGCACCAAACTACGCCGCCTGATGAATTGGGTAAGCAGATGCCACCAAGCTATTCTGATCACGTGAAGAGCAACATGGTCATTTTGGTTTCTCGAGGGATATGATCGGATGCGAGTCCCCTTGTCAGAAATTAAAGCACCAGTAGGAAGGTCCTTGGATTCTGCTGCTTCGCCGGCTGGCAAATTCAATGTCTTCAGCAGCCTTCCTTCAATGCCAAAGTTCGCTGGGGTGGTTGGTTGGTTGCATCCTCTCTCTCTCTCTCTCTCTCTCTCATGCCTATTAAAACCTTCCCGGCACTCCATCCTTCGGCAAAACTATTCCAATCCAT…
469	LG15	EG0082	66	ACCGGGCCGGCATGGTTCGGCCGGCGAAACTTGTATACCGGAGGAGGGAGAGGGAAAGAAAGGGAAAGTGAGAAAGAAAGAGAGAGAGAGAGAGGAGGAGAGGAAGAGAAAGCCCTGGCCGCTGGAGGCCGGCGGTGACCAGCTGTGGCCACCGGAGAGCTTCCGCGGCCCGGTTATCGCCTAATAGGGCTTTTACAAGAGCGAGAAAGAGAGAGAGAGCTCAGAAGAAGAGAGCGACGTACCGGAGGACGCGCAGCTGACGGAGGGACCGTCGGTGTTTGCTGGGTAGTCGCCGTAGCCATCGGACGGAGGAAACCAGGCGGATGGAGTCGCGACTGCGGAACAGGGGCGACAATCCCTGTTCATCATCTTTTTTGAAAACAAAGATAAATGGTGAAG…
470	LG15	egAC0220	66.7	TGTTGTCTGCTGGATTCTCCACTTTGGGGGGAAGAACGGCACATTCATTCTTGGTAGGTTCATGCAAGTGTGTAGGCGTGCCACCAGTGTCACAACTAGTAAGAAGATAGGATGAAGGGTTGGTAATGCGGGTCTTATAGAGAATGTATGTGTGTATGCATATGTGTGTGTGTGTGTGTGTGTTATAATTCAATTTGATGGGAGTGATGAAAATGCNTTTGATCTTGCACAAAATTGCTGTTCTGCCTTTGACCAGAAGAAAATAGACTAGTTCTAATTGCACTTTGTTGGATATAGTGTTTACTAGAATAAGATGCAAGCTTGAAACCAATTATCGTCACAAGGCATGTGAATATCACTTTTCCCAGTAATGCATCATACCTTTTTCTTTATGGTTTA…
471	LG15	EG0401	66.7	GTCATTTGGGAATTTTGTGTGTGTGTGTGTGTGTGTGTTACAGATGGGAGGATATTGATATTTCATTTGGGAATAGTTATCCTACTTTTTTGTGCTTTTACCTCCTGCTGCAAAATAAAAGCCTCCACTTACCATAGAGACAACAGTTATCAACCTTTGTGGATTGGCTAGTTATCTTACATCCCCTCTCTCTCTGTATGTTCTTTAATCAGCAGCATAATTATTTCTGATTGGGCCATAATTGCGCATATTCAAAAATTTGGATTTTCAAGGCAATTTTTGGTTTGGGTAAATAGTTGTGACTCGCGATTCTATGATTGTGTTTGATTAACAGTTTGTCTCAGTATTGATGCTTCGCAGAAATATGTAGTTCTCAACACCAGAACAAGCCATCCTTAG…
472	LG15	egAC0021	67.2	CTTGCTTACGCGTGGACTAACTACCAGACAATAGCATAGAAATAAACAGAACATCAGATTTATTACACAAAATCTGCATACATGTCACATGCTAAGGGACTTCCTCCAGAATTCTCTAAGCAAAGAGATCTCTAGCATCTTTAAAATTCATTAAGTTTGAACATTTAACTACTTTTCAAGAATGCAAATCTGCTTATAAGTTCCCCTTTCCTTCATCAACACAAAAGGTATTTCTGTTGTCCTGTGACAGATTTGTTTTATAACATGAGGATCAATCTGTCTAAGAGGGAAAAAAAAAGAAAATTTGTAATTTGATGCAGTAAAAAAAATGATGTAAAACTGTCAGCTTAATATATGTGTGTGTGTGTGTGTGTGTAAGATAATTTAAGAAAACAACAC…
473	LG15	TS1MS100	68.6	AACATCTCCAAACAAAAAAAGGGTATGGAATAATTTTTTATTCTTGGATAAATTTTCCTGCAAGAGAGAGGATACTGCCTTAAAGTGGTTTGAGCAACATAGAAGATTTAAGTAAGATGGAGGGTTGTCAACAATAATCAAGGATGCCGAGGGTCAGCCATGAGTGAATCATATCCAAGAGCCAGTGCGCATGCGAGAGAGAGAGAGAGAGAGAGAGAGAGAGAGAGAGAGAGATTCTTAATTCCAAAAGGATGAAAGGCATAGACTGTAGAGATTTTTTATTTATTTATTAAGTGGAAGTATCAGGAATAGAGATTGACATCGTGGTGTTAATGTTTAAGAAGGCCATAGGGAGGAGGCTATGTCTTTTAGTT
474	LG15	eg3002F	73.3	ACCCTCCACTGACCACCAAAGGCAACCCCCACCAGAATACTATATCCCATGTCCATTATGGKGTAGAGAGAGTCATGGACCCCAAAGTGGACCACAAMGTAGTAAATGRAATCATCCACGGAAGAAGAATAATTAGAAACTCCAGTCCTTTGGAGGCAGAGATCTCAATGCTCCCCCCTCCTCTCTCTCTCTCTCTCTCTAAATCTAAGGGCACAATCTATTCGCCTAATGTGAGCCTGCAAAGGACATTTCAAAAAGATGTAGGTGGAGTGGAGTGTGAGTGCCAGGATCCTGGTAATTTTAGACCCAACCTGTCAGCTTGAGTGGATACATCCCTCTTTTAATCCTCCTWACCCACTAGGTATACTCTGYGTATCATAGCRGAGGTCACGTAGTGGA…
475	LG15	EG2037	87.9	TGAAATCCAACATGCCATGTAAGAAATGGACACGGTTGCATCTGCCTGCTTGCAAAGTAGAGTTTGTTTACCATGCCTCTGCTCTTTCTTTAAGAAAATTTATCATTCCTTTGCTTGTTAATCCAATTATAAAGAAAAGTGGAAGGGAGGTTAGAGCAGGCACATCGGCTATCAATCATGGAGGGAGGGGAGAGGCCCCTGAGAAAGCTGGCAGAAGCTTTCCATGACCTCGCAGCAAGGGTGTCATCCAACAGGGAACCCATTGAGCTGGCACGCTTCACCCATGCCTGTTCTGTTGTGCTGGATCTGTTCAAATTTATAGGGATCGAGTACAAGTTTGGGAGGACTAGTACAGGGCCAAGGTCTCTCTCTCTCTCTCTCTCTACAGCTGAATATGAG…
476	LG15	EG0437	123.7	GCCTTACCTCTTTGCTCTTTGTTCTCCCTCTCTCTCTCTCTCTCTCTCTCTCTCTCTCTCTTCCCTCCTCATGTTCTCTTTTTTCTTCTCTCCCTTTTTTTTTTCCTTAATTTCCTCCTATCTCTTACCTCCCAGATTCTCTCATTGATGTCCGTTTGGTATAGTTAATTATTCAATTATATGAACTGACAAAAAAAAANAACTTTTTCGATCTGTGGTGCGTCTTATTTAGACATCAGCGCTCT
477	LG16	mEgCIR2212	0	GTCAAAGAAGCATCCAAAAGAGTCACGAGCCGCACGGGTGAAACCTGTTGGTCCTGGGATAAGTATTACTGCAAAAAAAGAGAAATTAACAACGTAGACGATTCCCACGGTTTTGTCGCATCTATGGATTGGTGGCACGCTATTTATAGCACGGCACAGGACACGAGAGAGAGAGAGAGAGAGAGAGAGAGAGAGAGTGTGTTCTGAAGCTTAACTGTTGTTCCCTGACGACCACGAGAAACGTTAAAAAAAAGGTAACTGGACACCAACAAAACCATCACGCCAC
478	LG16	EG0139	9.1	TGGGACGGAGTTCGAGGCATTAGGCTTGAGAGAGAGAGAGATTACACCAAAAAGAAAGTTTAGGCTCTCAAAGGGCTTTTTGAGTTCAGAAAGTGGGAAAGGATCATGGTGAACAAGATGTCAGATTTAGGGGTGGGGAGAGGTAGAAGGAGGTTTAGGCATGGACTTTATATTCAGAAGTGTGGGATAGGGAAAAAGTATGGTCCTGTTATGGATGTTCATTTATAAAGACTGGGGCATCAGAATGGAAAGACTACAGGAGATACGAGAGAGAGAGAGAGAGTTTTTGGCTCAAGGAGAGTGGCAAATCGAGG
479	LG16	EG0745	16.4	CTGAATGCATAGAAAAACAGGATACCAAATTCCGTGGTGTCTAGGTTTGTTATTTACAAGGGAGAAGATTAGCGAATGTTGTCAAGGAACATAACAAAAAGCAGAATCCTATTATATAAAAAAGAGAGCCACCGAGTTGTGTGCATTTGCAGACATGTTATTTACATGTGAAACATACTAGGCGAAGCCAAGACTCAGTAAGCACTGACAACTTAACCATATAGAAGGGCCTAACTCTGCATGTTACACACACACACACACGCATGGGCGTGCACACGCACAGAGAGAGAGAGAGAGAGAGAGAGAGAGAGAGAGATTACCCAGATCTCAAGCTACCATTTTGTCCTCTTGTTGCATTAAGCACCTCATTGATGG
480	LG16	EG0011	29.9	ACATATGATCTTCTCCAATTGTCTAGCACGACTGAGACTACTTGAAGACGTTTATGCAATATATTAGTCATCCTGGAGTGGTGACAAGGGGCTGTGAATTAGTGATCTGCCCGGGGCCATCATGCTAATTGCCGGACTTTCAGATCACATCTGAGTTCCAAAAGACGAGTCACCCAGGAGAGTGGAGAACCTTTTGTATATAGTTTCAACATCTGCTCAAATGCTCTCCTATTTTCTGTGAACATCTTACTATTAGTGCACTAGCTAACTCATCGGAAGTGGTGTGTGTGTGTGTATATATATATATGCTTATGAATTTGTTTCACATGCATGGGATATAATGAAAATACATGCACCGCTGGTTCTGATAACACATTTTTTCCACTACACAGAG
