# Supplementary material for: A consensus linkage map of oil palm and a major QTL for stem height
Source: Sci Rep. 2015 Feb 4;5:8232. doi: 10.1038/srep08232 (PMC4316154; doi:10.1038/srep08232)
Supplement: Supplementary Information — Supplementary Table 2 [file srep08232-s3.xls]

## Sheet: Sheet1
A consensus linkage map of oil palm and a major QTL for stem height
May Lee, Jun Hong Xia, Zhongwei Zou, Jian Ye, Bin Bai, Rahmadsyah, Yuzer Alfiko, Jingjing Jin, Jessica Virginia Lieando, Maria Indah Purnamasari, Chin Huat Lim, Antonius Suwanto, Limsoon Wong, Nam-Hai Chua and Gen Hua Yue
Supplementary Table 2. Primers for characterzing the gene for asparagine synthetase (As) related protein in oil palm
Primer name	Primer seq	Ta	Product length	Purpose	Gene
egAsparaF1	CCCAAGAACCCGGAGGAGAT	56	612 bp	amplyfy genomic DNA	As related protein
egAsparaR1	GCGATGCCCCAGAACAGC
egAsparaF2	AGGAGGCTGCGGCAAATCATAC	56	1090 bp	amplyfy genomic DNA	As related protein
egAsparaR2	CAAAGGGAACTCGAAACCCATTTA
egAsparaF3	CCATAGCGAGGGAGGACTGAAG	56	304 bp	amplify DNA	As related protein
egAsparaR3	TAGGTACACTGCAAAGGGAACTCG
egAsparaF2	AGGAGGCTGCGGCAAATCATAC	56	206 bp	amplify DNA	As related protein
egAsparaR3	TAGGTACACTGCAAAGGGAACTCG
egASPARAF5	TTATGAAGTATCGAAGGGTGTTGC	55	461 bp	amplify promotor	As related protein
egASPARAR5	ACCGCCCACTGGTTTAAGAAAATA
egAspar-RTF1	ATGTGCGGTGCTAACTTCAAGGTC	55	178	expression	As related protein
egAspar-RTR1	GATGAGGCAGAAGAAAGGCAGACT
eg-EF1-a1F1	GCTGTGGGAGTCATCAAGAGTGTT	55	127	expression control	The EF1α gene
eg-EF1-a1R1	GAGCTCCATTATGGCTGTTGTAGC
