# Supplementary material for: A consensus linkage map of oil palm and a major QTL for stem height
Source: Sci Rep. 2015 Feb 4;5:8232. doi: 10.1038/srep08232 (PMC4316154; doi:10.1038/srep08232)
Supplement: Supplementary Information — Supplementary Table 3 [file srep08232-s4.xls]

## Sheet: Sheet1
A consensus linkage map of oil palm and a major QTL for stem height
May Lee, Jun Hong Xia, Zhongwei Zou, Jian Ye, Bin Bai, Rahmadsyah, Yuzer Alfiko, Jingjing Jin, Jessica Virginia Lieando, Maria Indah Purnamasari, Chin Huat Lim, Antonius Suwanto, Limsoon Wong, Nam-Hai Chua and Gen Hua Yue
Supplementary Table 3. Genes predicted in genomic DNA sequence within and flanking the major QTL for tree height in oil palm (The QTL was located between 214404 and 2210971 bp)
Seq. Name	protein len	start	end	strand	Seq. Description	min. eValue	mean Similarity	Remark
g1	177	10034	11371	-	polyprotein	3.93167e-63	0.739
g2	199	12565	21441	-	-
g3	136	27437	32281	-	unnamed protein product	1.05402e-22	0.626
g4	265	33754	36271	-	unknown	1.18043e-40	0.8105
g5	324	39421	41941	-	Os11g0133600	7.15505e-138	0.7685
g6	42	42703	45891	-	-
g7	238	51317	53681	-	polyprotein	4.28818e-23	0.4135
g8	219	55924	62231	-	UDP-glucoronosyl/UDP-glucosyl transferase family protein	0.000242605	0.5733
g9	62	65329	68331	-	-
g10	163	72816	75352	+	PREDICTED: high mobility group B2 protein-like isoform 1	1.59274e-40	0.8395
g11	50	77296	80976	+	-
g12	129	87506	90040	+	WUSCHEL-related homeobox 8	3.84827e-16	0.9035
g13	240	91606	93302	+	PREDICTED: WUSCHEL-related homeobox 8-like	2.94452e-76	0.715
g14	349	97986	100262	+	PREDICTED: uncharacterized protein LOC101783772 isoform X1	5.57721e-46	0.487
g15	535	105327	112221	-	PREDICTED: serine/threonine-protein kinase SRPK2	1.54572e-168	0.841
g16	116	113094	113951	-	-
g17	987	116106	126705	+	hypothetical protein VITISV_043723	1.76053e-131	0.536
g18	380	128676	131916	+	PREDICTED: epidermal growth factor receptor substrate 15-like 1 isoform X2	6.00903e-37	0.522
g19	1023	132396	138345	+	PREDICTED: uncharacterized protein LOC103323407	1.32495e-56	0.6025
g20	627	138727	141391	-	PREDICTED: uncharacterized protein LOC101759474	3.32871e-23	0.4915
g21	419	141566	144787	+	hypothetical protein POPTR_1046s00010g	0.00024189	0.5425
g22	872	152506	157831	+	PREDICTED: U-box domain-containing protein 43	0	0.83
g23	87	161673	162571	-	-
g24	458	165785	167221	-	-
g25	152	169646	171444	+	PREDICTED: serine/threonine protein phosphatase 2A 57 kDa regulatory subunit B' beta isoform-like, partial	4.13322e-58	0.8745
g26	165	171550	173911	-	hypothetical protein rf1-C2-g12	1.16031e-08	0.525
g27	305	180673	183550	+	transcription factor, putative	1.10134e-116	0.6585
g28	290	185123	188867	+	transcription factor, putative	8.12792e-134	0.7135
g29	249	190218	191718	-	PREDICTED: uncharacterized protein LOC102717876	2.77364e-21	0.6435
g30	282	194639	199138	-	hypothetical protein OsI_09763	1.11396e-113	0.7575
g31	541	200353	204367	+	-
g32	479	205972	209038	-	-
g33	345	213646	215838	-	-
g34	103	217483	218818	-	histone 4, partial	1.60769e-49	1
g35	478	221221	224358	-	DNA binding protein, putative	5.02303e-65	0.53
g36	221	224483	225531	+	-
g37	87	229516	230958	-	-
g38	226	234003	238910	+	UGPA_MUSACRecName: Full=UTP--glucose-1-phosphate uridylyltransferase; AltName: Full=UDP-glucose pyrophosphorylase; Short=UDPGP; Short=UGPase	2.00755e-40	0.565
g39	214	241051	245188	-	Nudix hydrolase 23, chloroplastic	8.40193e-65	0.795
g40	279	249273	252244	+	-
g41	97	252768	254068	-	-
g42	340	255747	257358	-	PREDICTED: uncharacterized protein LOC100251191	2.41558e-101	0.771
g43	415	272045	274648	-	-
g44	447	274963	277667	+	POLX_TOBACRecName: Full=Retrovirus-related Pol polyprotein from transposon TNT 1-94; Includes: RecName: Full=Protease; Includes: RecName: Full=Reverse transcriptase; Includes: RecName: Full=Endonuclease	4.25199e-27	0.5385
g45	528	280778	286118	-	putative glycosyl transferase family protein	0	0.7825
g46	793	286942	295428	-	GLUCAN SYNTHASE-LIKE 9 family protein	0	0.8125
g47	434	298093	302224	+	PREDICTED: uncharacterized protein LOC100782804	5.16697e-11	0.487
g48	273	304282	307708	-	Os02g0832400	2.40389e-152	0.91
g49	63	309823	310301	+	-
g50	106	312625	313748	-	hypothetical protein PHAVU_008G121300g	3.65922e-55	0.903
g51	368	315413	321183	+	putative retrotransposon protein	1.10994e-89	0.6625
g52	544	321483	326486	+	Polyprotein, putative	4.26509e-97	0.4915
g53	328	329662	338188	-	hypothetical protein VITISV_026987	4.03774e-165	0.937
g54	227	339441	342628	-	hypothetical protein CISIN_1g0001711mg, partial	5.64777e-22	0.908
g55	443	344193	351072	+	-
g56	231	351228	353328	-	PREDICTED: uncharacterized protein LOC101291061	7.43684e-31	0.604
g57	304	354643	356636	+	-
g58	197	356654	363898	-	Os02g0832400	1.40691e-38	0.9175
g59	103	365729	367716	-	hypothetical protein MIMGU_mgv1a0000661mg, partial	6.81532e-18	0.9045
g60	138	368581	370084	+	-
g61	111	373571	374428	+	PREDICTED: uncharacterized protein LOC102718768	8.27865e-51	0.8895
g62	551	375639	380796	-	hypothetical protein VITISV_026987	1.35578e-110	0.791
g63	426	386441	389139	+	Uncharacterized protein TCM_021998	1.32778e-32	0.5785
g64	649	395411	400376	+	-
g65	125	403171	404744	+	PREDICTED: uncharacterized protein LOC101753054	9.2984e-54	0.909
g66	145	405481	406576	+	-
g67	611	407731	415535	+	PREDICTED: calcium-dependent protein kinase 4	0	0.774
g68	122	421153	421946	-	-
g69	860	422421	430046	+	hypothetical protein PRUPE_ppa026426mg	0	0.7775
g70	125	440121	441278	+	-
g71	170	446350	449816	-	PREDICTED: outer envelope pore protein 21B, chloroplastic-like	1.95745e-42	0.755
g72	113	450061	450867	+	-
g73	334	454920	456766	-	-
g74	120	460484	461446	-	cyclophilin 1	1.79629e-11	0.486
g75	59	465361	465878	+	-
g76	47	468821	472122	+	hypothetical protein L484_024832	1.59855e-16	0.913
g77	347	474686	477056	-	PREDICTED: homoserine kinase-like	9.69836e-105	0.708
g78	183	490861	492707	+	PREDICTED: probable phospholipase A2 homolog 1	1.06473e-25	0.922
g79	57	493381	497165	+	Putative phospholipase A2-1-like protein	7.64618e-24	0.858
g80	66	498591	499645	+	-
g81	517	500631	504504	+	Phosphatase 2C family protein isoform 1	0	0.7
g82	90	506839	507216	-	-
g83	343	508254	517356	-	hypothetical protein POPTR_0005s27500g	1.01335e-20	0.671
g84	607	531058	538553	+	PREDICTED: F-box/kelch-repeat protein At5g42350-like	0	0.6665
g85	579	538708	543022	+	-
g86	407	543975	551453	-	PREDICTED: uncharacterized protein LOC102619183 isoform X2	7.03227e-76	0.9135
g87	114	551509	552883	-	PREDICTED: protein LOW PSII ACCUMULATION 3, chloroplastic	9.62402e-15	0.8045
g88	55	553799	554953	-	hypothetical protein PHAVU_008G039400g	0.00080545	0.76
g89	890	555264	563603	-	SNF1-related protein kinase catalytic subunit alpha KIN10-3	0	0.7965
g90	336	564198	566551	+	-
g91	61	569288	570851	+	hypothetical protein PHAVU_008G241600g	2.23918e-12	0.862
g92	221	573398	574526	+	putative glutathione S-transferase family protein	7.97356e-97	0.7745
g93	614	574679	579853	-	unnamed protein product	0	0.869
g94	238	584600	585583	-	-
g95	118	586048	586654	+	-
g96	223	588348	591690	+	-
g97	55	611038	619852	+	-
g98	95	622208	623631	+	-
g99	315	628866	631923	-	PREDICTED: uncharacterized protein LOC100262842	2.19625e-80	0.578
g100	602	644662	649483	-	-
g101	586	652278	657561	+	Retrovirus-related Pol polyprotein from transposon 412	3.43863e-65	0.5445
g102	767	658327	665873	-	-
g103	157	667428	669672	+	-
g104	1323	670178	681548	+	hypothetical protein POPTR_0015s05550g	0	0.861
g105	915	681815	686953	-	SUS7_ORYSJRecName: Full=Sucrose synthase 7; Short=OsSUS7; AltName: Full=Sucrose-UDP glucosyltransferase 7	0	0.83
g106	140	687418	688890	+	-
g107	794	696435	701943	-	Indeterminate(ID)-domain 5, putative isoform 2	3.10985e-72	0.5785
g108	161	709268	710170	+	-
g109	591	726388	728503	-	AMP-dependent synthetase and ligase family protein	0	0.798
g110	330	729599	733303	-	-
g111	167	733408	739536	+	-
g112	88	760888	761911	+	-
g113	400	762369	764543	-	unknown	1.14931e-49	0.757
g114	1150	767328	780807	+	small GTPase family RAB protein	6.66984e-73	0.946
g115	257	786458	788344	+	hypothetical protein TRIUR3_10347	3.38483e-26	0.7575
g116	167	791018	793988	+	hypothetical protein VITISV_026048	1.99653e-06	0.5317
g117	441	794615	799213	-	hypothetical protein VITISV_008825	2.02258e-19	0.6375
g118	423	804718	815193	-	hypothetical protein EUGRSUZ_K03197	1.19743e-106	0.87
g119	464	821093	828143	-	putative polyamine oxidase 4	0	0.8015
g120	194	830199	833443	-	amine oxidase flavin domain-containing protein	6.22492e-42	0.841
g121	618	835538	840872	+	PREDICTED: uncharacterized protein LOC101211870, partial	2.68407e-26	0.4795
g122	82	854418	858230	+	-
g123	172	859968	864775	+	hypothetical protein AMTR_s00056p00154810	3.06855e-24	0.7175
g124	74	868428	870089	+	PREDICTED: uncharacterized protein LOC103341618	1.50715e-06	0.5225
g125	354	880167	881819	-	hypothetical protein SORBIDRAFT_07g024915	2.1668e-98	0.584
g126	219	882675	887629	-	unknown	1.58685e-106	0.7675
g127	271	887821	890319	-	protease C56, putative	3.20041e-100	0.824
g128	249	890414	892497	+	-
g129	83	893724	894398	+	-
g130	405	895274	896894	+	conserved hypothetical protein	0	0.891
g131	127	901474	901951	+	PREDICTED: uncharacterized protein LOC103322272	5.13064e-27	0.6095
g132	201	902034	902759	+	-
g133	149	910904	913081	+	PREDICTED: beta-catenin-like protein 1	4.44558e-48	0.95
g134	547	919227	924659	-	unnamed protein product	1.60496e-151	0.7875
g135	144	927033	933309	-	PREDICTED: DNA-directed RNA polymerase II subunit RPB4-like	6.04021e-69	0.9215
g136	946	939158	948359	-	PREDICTED: auxin response factor 8-like	0	0.721
g137	236	949296	951359	-	unnamed protein product	1.45671e-115	0.9145
g138	110	953528	957619	-	-
g139	604	959336	966989	-	PREDICTED: uncharacterized protein LOC100251322 isoform 2	1.39633e-166	0.652
g140	794	980094	990619	-	PREDICTED: uncharacterized protein LOC100266794 isoform 2	4.99986e-60	0.856
g141	1786	990844	997105	+	PREDICTED: uncharacterized protein LOC102607673	0	0.5705
g142	1360	997851	1009809	-	PREDICTED: regulator of ribonuclease-like protein 2-like	3.32345e-100	0.9455
g143	179	1013197	1019089	-	PREDICTED: uncharacterized protein LOC102713073	8.12161e-69	0.7815
g144	194	1021204	1022582	+	-
g145	739	1027644	1033273	+	-
g146	881	1033806	1039039	-	PREDICTED: uncharacterized protein LOC102626228	1.03839e-69	0.5315
g147	55	1039129	1039589	-	-
g148	130	1040347	1043069	-	-
g149	507	1043174	1046486	+	Leucine-rich repeat protein kinase family protein isoform 1	2.54965e-133	0.6785
g150	208	1047117	1047919	-	-
g151	474	1049336	1053579	-	-
g152	152	1055464	1056664	+	RNA helicase 2	1.86987e-46	0.9095
g153	231	1057664	1060265	+	dead box ATP-dependent RNA helicase, putative	2.82505e-113	0.849
g154	252	1060754	1065048	+	hypothetical protein OsI_03008	1.48271e-60	0.8815
g155	717	1065148	1069029	-	putative pentatricopeptide	0	0.744
g156	345	1071141	1076378	+	hypothetical protein	1.17422e-19	0.7845
g157	364	1076841	1079949	+	hypothetical protein TRIUR3_27136	1.62379e-25	0.707
g158	281	1081381	1085746	+	PREDICTED: uncharacterized protein At2g24330-like	8.84452e-98	0.7505
g159	135	1085881	1087111	+	hypothetical protein PRUPE_ppa017854mg, partial	1.30746e-27	0.752
g160	978	1087200	1092966	-	hypothetical protein VITISV_038665	5.02724e-11	0.513
g161	275	1093022	1097136	-	hypothetical protein AMTR_s00066p00180460	8.43237e-06	0.63
g162	340	1105375	1107896	-	hypothetical protein VITISV_002957	2.25439e-12	0.5345
g163	509	1108077	1117966	-	hypothetical protein AMTR_s00029p00132520	5.8991e-62	0.9375
g164	114	1118921	1119816	+	-
g165	274	1120805	1122406	-	hypothetical protein JCGZ_00506	1.26258e-11	0.509
g166	137	1123171	1124405	+	-
g167	265	1140291	1141829	+	PREDICTED: cysteine-rich receptor-like protein kinase 2	1.61602e-57	0.645
g168	143	1145611	1147633	+	PREDICTED: cysteine-rich receptor-like protein kinase 2-like	1.61069e-33	0.7715
g169	1106	1149414	1157116	-	predicted protein	1.59065e-12	0.4535
g170	471	1171261	1175886	+	PREDICTED: cysteine-rich receptor-like protein kinase 2	9.56766e-89	0.6655
g171	461	1178701	1181146	-	hypothetical protein VITISV_040104	1.90693e-19	0.5725
g172	300	1181251	1184030	+	hypothetical protein SORBIDRAFT_01g019010	3.82155e-113	0.8925
g173	313	1184512	1186216	-	-
g174	169	1187151	1188291	+	expressed protein	1.3655e-32	0.786
g175	364	1192175	1194926	-	-
g176	411	1195691	1198265	+	cytokinin oxidase/dehydrogenase, partial	0	0.799
g177	232	1199132	1200466	-	-
g178	252	1206212	1208036	-	predicted protein	1.07378e-10	0.5215
g179	370	1213041	1216595	+	PREDICTED: two-component response regulator ARR4-like	6.29368e-67	0.911
g180	128	1217011	1218088	+	-
g181	230	1225391	1231700	+	coatomer delta subunit, putative	1.19611e-52	0.8485
g182	462	1231913	1235596	-	hypothetical protein PRUPE_ppa015849mg	7.1032e-38	0.5445
g183	326	1235971	1240962	+	hypothetical protein OsJ_18004	9.81127e-165	0.8745
g184	292	1244777	1246496	-	-
g185	207	1246991	1249656	-	-
g186	470	1253139	1256276	-	PREDICTED: uncharacterized protein LOC102598388, partial	1.08282e-07	0.512
g187	424	1263162	1268842	-	hypothetical protein AMTR_s00029p00120620	1.58789e-111	0.6575
g188	171	1269136	1270122	-	Early nodulin-like protein 1	5.11168e-29	0.6525
g189	424	1275137	1278248	+	hypothetical protein AMTR_s00029p00112130	1.69446e-72	0.6945
g190	856	1281838	1293132	-	PREDICTED: uncharacterized protein LOC103403417	0	0.7925
g191	99	1294394	1295082	-	-
g192	243	1300377	1308387	+	Os02g0307900	4.19823e-07	0.5
g193	294	1308547	1309882	-	hypothetical protein SORBIDRAFT_06g032630	8.54987e-13	0.48
g194	163	1311627	1313143	+	-
g195	1241	1319710	1326802	-	hypothetical protein VITISV_017817	0	0.6835
g196	1108	1333946	1339932	-	-
g197	225	1340257	1346540	+	hypothetical protein VITISV_004415	4.91724e-38	0.6605
g198	365	1350977	1355621	+	-
g199	365	1357719	1360542	-	unnamed protein product	2.37499e-130	0.774
g200	124	1361278	1363852	-	PREDICTED: vacuolar protein sorting-associated protein 41 homolog	3.31714e-25	0.807
g201	1029	1365172	1377812	-	PREDICTED: vacuolar protein sorting-associated protein 41 homolog	4.4549e-129	0.853
g202	662	1377907	1381467	+	PREDICTED: uncharacterized protein LOC103337366	1.60811e-63	0.515
g203	90	1382662	1383252	-	-
g204	324	1384164	1387462	-	-
g205	117	1388711	1391052	-	PREDICTED: vacuolar protein sorting-associated protein 41 homolog	2.45024e-20	0.8795
g206	999	1393449	1404482	-	hypothetical protein AMTR_s00024p00180690	3.07198e-82	0.5865
g207	208	1408726	1409792	-	-
g208	620	1421867	1425711	+	H0403D02.14	0	0.712
g209	388	1431301	1433287	-	Tetratricopeptide repeat (TPR)-like superfamily protein	2.26435e-100	0.684
g210	420	1437202	1440911	+	hypothetical protein PRUPE_ppa002353mg	3.27345e-136	0.817
g211	350	1441882	1450341	+	hypothetical protein JCGZ_10733	6.41712e-136	0.7965
g212	733	1450672	1454773	+	putative cell elongation protein DIMINUTO	0	0.9235
g213	799	1457382	1467655	+	TPA: hypothetical protein ZEAMMB73_422362	9.11398e-84	0.735
g214	137	1467962	1473980	+	DHHC zinc finger domain-containing protein	5.47659e-30	0.6605
g215	371	1474792	1484857	-	hypothetical protein L484_002935	5.37161e-28	0.5885
g216	39	1492405	1493627	-	-
g217	266	1496382	1501529	+	-
g218	296	1504371	1506597	-	hypothetical protein OsI_16700	2.71819e-122	0.6855
g219	241	1506942	1508612	+	-
g220	767	1510122	1515237	-	hypothetical protein OsI_08181	0	0.7905
g221	505	1516792	1521186	+	PREDICTED: uncharacterized protein LOC103436471	6.24641e-31	0.515
g222	246	1521429	1527727	-	-
g223	139	1530022	1530806	+	-
g224	393	1531302	1534538	+	retrotransposon protein, putative, Ty1-copia subclass	1.24168e-07	0.5186
g225	597	1536872	1539669	+	PREDICTED: probable acyl-activating enzyme 5, peroxisomal-like	0	0.8035
g226	690	1544782	1550149	+	PREDICTED: probable metal-nicotianamine transporter YSL8-like	0	0.784
g227	196	1553272	1554767	+	-
g228	408	1556422	1564343	+	glutamine synthetase	0	0.828
g229	1536	1568673	1582147	-	PREDICTED: uncharacterized protein LOC102612440	1.61694e-97	0.477
g230	175	1589692	1592222	+	-
g231	187	1592887	1599127	-	PREDICTED: photosystem II stability/assembly factor HCF136, chloroplastic-like	3.12424e-88	0.955
g232	267	1600041	1602447	-	Photosystem II stability/assembly factor isoform 2	7.27411e-45	0.928
g233	168	1612228	1615021	+	PREDICTED: uncharacterized protein LOC101293311	2.64409e-08	0.7415
g234	695	1618318	1629709	+	Peptidoglycan-binding LysM domain-containing protein, putative isoform 1	7.11141e-31	0.6985
g235	81	1639178	1639821	+	-
g236	167	1639997	1642483	-	-
g237	1490	1643020	1657143	-	PREDICTED: uncharacterized protein LOC100255898	6.4196e-170	0.6015
g238	63	1661500	1662773	-	-
g239	291	1663009	1665423	-	hypothetical protein PHAVU_011G029400g, partial	2.69722e-06	0.61
g240	484	1667198	1670595	+	PREDICTED: uncharacterized protein LOC100247733	1.02623e-153	0.693
g241	785	1670943	1678433	-	STAUROSPORIN AND TEMPERATURE SENSITIVE 3-LIKE B family protein	0	0.9075
g242	465	1679936	1684653	-	hypothetical protein AMTR_s00029p00059460	5.37961e-95	0.616
g243	472	1684716	1690653	-	hypothetical protein AMTR_s00029p00059460	0	0.839
g244	1767	1692234	1706573	-	hypothetical protein OsI_12150	0	0.7075
g245	78	1706728	1707538	+	-
g246	570	1707869	1721773	-	PREDICTED: actin-related protein 4-like	0	0.7835
g247	101	1723668	1725445	+	hypothetical protein PRUPE_ppa011349m1g, partial	3.1035e-33	0.891
g248	190	1727348	1731713	+	Proteasome subunit alpha type-2-B	3.27327e-85	0.7575
g249	418	1731913	1734553	-	conserved hypothetical protein	2.52247e-28	0.6925
g250	120	1736157	1736753	-	-
g251	531	1740588	1742786	+	PREDICTED: pentatricopeptide repeat-containing protein At5g66520-like	0	0.691
g252	252	1743083	1744983	-	PREDICTED: F-box protein At5g39250 isoform 3	3.64626e-113	0.8015
g253	90	1745480	1747653	-	-
g254	427	1756605	1760643	-	PREDICTED: transmembrane protein 53	1.45027e-167	0.7245
g255	109	1764380	1765173	-	-
g256	273	1768689	1770483	-	hypothetical protein SORBIDRAFT_06g032860	6.47973e-14	0.4989
g257	617	1778839	1787624	-	Dihydroorotate dehydrogenase (quinone)	2.60225e-117	0.8555
g258	308	1788617	1795334	-	PREDICTED: vacuolar protein sorting-associated protein 52 homolog	4.55937e-151	0.929
g259	502	1795871	1808744	-	hypothetical protein JCGZ_25446	5.45365e-95	0.9425
g260	46	1810442	1814834	-	-
g261	297	1815109	1817163	+	-
g262	947	1817419	1825167	+	-
g263	305	1831791	1835864	-	PREDICTED: transcription factor TCP7-like	4.4211e-18	0.568
g264	104	1841593	1842704	-	cytochrome c1 family protein	1.95312e-50	0.988
g265	484	1843593	1849954	-	putative cytochrome C1 protein, partial	2.1488e-114	0.9025
g266	603	1850099	1852226	+	PREDICTED: pentatricopeptide repeat-containing protein At4g33170-like	0	0.749
g267	703	1855800	1865954	-	hypothetical protein CICLE_v10023388mg	1.11728e-96	0.9385
g268	184	1868293	1872494	-	Os04g0676100	6.26868e-60	0.8445
g269	934	1873319	1879376	+	PREDICTED: uncharacterized protein LOC101291061	4.86235e-44	0.5485
g270	475	1879943	1882624	-	PREDICTED: uncharacterized protein LOC101759474	6.36189e-05	0.4667
g271	363	1883419	1884754	+	hypothetical protein JCGZ_05980	1.30765e-84	0.593
g272	485	1898839	1904788	+	PREDICTED: uncharacterized protein LOC101494282 isoform X1	1.29947e-119	0.735
g273	56	1906789	1907946	+	-
g274	263	1909320	1911714	-	PREDICTED: high mobility group B protein 7-like	4.27173e-54	0.786
g275	87	1914719	1915543	+	-
g276	340	1919649	1925333	+	hypothetical protein CISIN_1g01408922mg, partial	3.47753e-117	0.8125
g277	283	1927089	1931996	+	hypothetical protein L484_005413	1.6036e-62	0.9005
g278	250	1933025	1934024	-	hypothetical protein AMTR_s00171p00061900	7.63129e-55	0.6785
g279	271	1936035	1938504	-	hypothetical protein AMTR_s00171p00058490	2.41988e-122	0.8205
g280	166	1939947	1943604	-	hypothetical protein CISIN_1g022085mg	5.91117e-95	0.928
g281	141	1944105	1946414	-	unknown	4.68062e-45	0.9855
g282	504	1954911	1959930	-	-
g283	115	1961475	1962264	+	-
g284	666	1962316	1970260	-	hypothetical protein SORBIDRAFT_06g032940	0	0.953
g285	164	1972248	1974020	-	PREDICTED: pyruvate kinase, cytosolic isozyme	1.03175e-51	0.98
g286	140	1979466	1981000	-	-
g287	316	1989154	1995670	-	hypothetical protein SORBIDRAFT_01g018380	4.53721e-101	0.6765
g288	134	1995835	1997388	+	-
g289	145	2006525	2007198	+	-
g290	561	2009033	2015340	-	PREDICTED: uncharacterized protein LOC103422774	2.01449e-36	0.7375
g291	485	2018655	2024376	+	PREDICTED: rRNA-processing protein UTP23 homolog	2.74646e-63	0.7135
g292	158	2030251	2032080	-	hypothetical protein AMTR_s00171p00033150	6.10723e-33	0.832
g293	978	2034604	2051430	-	PREDICTED: katanin p80 WD40 repeat-containing subunit B1 homolog 1-like	0	0.6315
g294	384	2059093	2061560	-	Dof26	6.06141e-35	0.733
g295	258	2061665	2065988	+	-
g296	172	2071358	2076070	-	-
g297	152	2077675	2080253	+	PREDICTED: probable N-acetylglucosaminyl-phosphatidylinositol de-N-acetylase-like	2.24428e-17	0.723
g298	82	2080891	2084230	-	PREDICTED: splicing factor 3B subunit 2-like	3.7629e-20	0.942
g299	200	2084751	2086840	-	-
g300	768	2090391	2102860	-	PREDICTED: sucrose transport protein SUT4-like	0	0.6925
g301	122	2104725	2105381	+	-
g302	85	2114021	2115273	+	predicted protein	4.75446e-05	0.6505
g303	454	2115921	2117630	+	hypothetical protein PRUPE_ppa004144mg	0	0.8665
g304	295	2119648	2126416	-	prolyl 4-hydroxylase alpha-2 subunit	9.6279e-147	0.8425
g305	488	2130221	2133359	+	unnamed protein product	1.59024e-159	0.762
g306	414	2134481	2138695	+	hypothetical protein CICLE_v10015933mg	1.97475e-45	0.8695
g307	100	2138801	2139596	-	PREDICTED: microtubule-associated protein RP/EB family member 1C-like	1.16116e-14	0.687
g308	87	2140348	2142136	-	-
g309	217	2144004	2146456	-	asparagine synthase-related protein	8.03656e-151	0.7145
g310	106	2155111	2155809	+	-
g311	601	2157101	2161206	-	hypothetical protein CICLE_v10008537mg	3.14543e-85	0.637	related to human cystathionine beta-synthase
g312	754	2175501	2182413	+	hypothetical protein OsI_24558	3.7363e-115	0.6055
g313	136	2183961	2187122	+	hypothetical protein CISIN_1g025880mg	1.37109e-33	0.896
g314	382	2191761	2195184	+	hypothetical protein OsI_08223	0	0.795
g315	451	2195638	2201056	-	PREDICTED: uncharacterized protein LOC100827549	2.61802e-44	0.5165
g316	93	2203341	2204239	+	-
g317	187	2204901	2207547	+	PREDICTED: general transcription factor IIH subunit 4-like, partial	1.18255e-23	0.903
g318	201	2208110	2209986	-	-
g319	437	2210971	2217775	+	hypothetical protein VITISV_005315	1.76598e-148	0.809
g320	821	2221271	2232867	+	PREDICTED: nucleolar GTP-binding protein 2-like isoform X2	9.12651e-175	0.7145
g321	159	2237981	2238854	+	-
g322	601	2239841	2251446	+	PREDICTED: MLO-like protein 11-like	0	0.64
g323	140	2253163	2253966	-	-
g324	430	2255602	2258386	-	OSJNBb0056F09.5	0.000742812	0.65
g325	773	2259783	2269186	-	H0901F07.12	0	0.81
g326	309	2272084	2276066	-	hypothetical protein SORBIDRAFT_06g023430	2.7947e-46	0.5415
g327	140	2286545	2288108	-	predicted protein	2.6438e-56	0.9055
g328	97	2290377	2291408	-	-
g329	193	2298153	2305417	+	hypothetical protein PRUPE_ppa004659mg	2.56138e-33	0.6525
g330	88	2306740	2307918	-	Uncharacterized protein TCM_005116	5.03991e-22	0.762
g331	876	2308115	2325758	-	conserved hypothetical protein	2.37704e-127	0.785
g332	93	2328129	2328678	-	-
g333	169	2333719	2337198	-	50S ribosomal protein L19, putative	8.69274e-64	0.8735
g334	475	2357703	2360058	+	hypothetical protein AMTR_s00009p00263650	0	0.747
g335	657	2362119	2366938	-	hypothetical protein PRUPE_ppa002572mg	3.99933e-131	0.621
g336	244	2369841	2371578	-	-
g337	277	2372395	2373768	-	-
g338	162	2375023	2377024	+	-
g339	207	2377665	2378898	-	-
g340	401	2382683	2387037	+	catalase	2.33004e-37	0.6795
g341	75	2387193	2387954	+	catalase 2	1.32187e-37	0.8365
g342	592	2390434	2397728	-	PREDICTED: uncharacterized protein LOC103331910	1.62139e-89	0.786
g343	220	2401833	2403434	+	-
g344	129	2405203	2408020	+	PREDICTED: elicitor-responsive protein 3-like	7.31575e-37	0.869
g345	88	2412844	2413328	-	PREDICTED: uncharacterized protein LOC101773975	8.60296e-09	0.5388
g346	773	2417415	2429078	-	XPG I-region family protein	4.55528e-150	0.6095
g347	568	2431733	2445978	+	regions of weak similarity to l-asparaginase	1.19612e-98	0.5865
g348	238	2448076	2452528	-	PREDICTED: K(+) efflux antiporter 2, chloroplastic-like isoform X1	4.80785e-90	0.9315
g349	569	2458126	2465775	-	hypothetical protein CISIN_1g000965mg	2.65463e-70	0.974
g350	142	2467057	2468245	-	hypothetical protein AMTR_s00009p00260060	2.6669e-19	0.868
g351	532	2468992	2471595	-	hypothetical protein L484_006562	1.89799e-110	0.6085
g352	652	2474822	2485175	-	PREDICTED: cleavage and polyadenylation specificity factor subunit 5-like isoform X1	1.81698e-90	0.9235
g353	61	2485327	2486765	-	hypothetical protein EUGRSUZ_E00176	2.43198e-16	0.9435
g354	259	2487280	2488792	+	-
g355	148	2495524	2496715	-	-
g356	292	2501000	2503987	+	PREDICTED: transcription factor MYB86-like	3.6107e-81	0.7085
g357	366	2507450	2516807	+	PREDICTED: DNA repair protein RAD51 homolog 3-like	1.23438e-81	0.7825
g358	214	2516890	2517785	+	Uncharacterized protein TCM_021395	1.27382e-05	0.59
g359	134	2518360	2519321	+	DNA repair protein radA (radA)-like	7.70935e-25	0.673
g360	1100	2520760	2533560	+	Acetyl Co-enzyme a carboxylase carboxyltransferase alpha subunit isoform 2	0	0.624
g361	224	2533752	2535905	-	hypothetical protein POPTR_0012s13250g	1.53087e-67	0.7245
g362	524	2538140	2548104	+	unnamed protein product	0	0.871
g363	167	2548492	2549845	-	-
g364	90	2550121	2550655	-	-
g365	84	2557446	2558175	-	remorin 1	5.02349e-15	0.862
g366	79	2558731	2559475	-	remorin 1	7.97556e-12	0.83
g367	63	2565042	2567085	-	-
g368	344	2577740	2579652	+	-
g369	286	2580382	2583455	-	hypothetical protein AMTR_s00009p00257510	1.82799e-100	0.798
g370	121	2584344	2584895	-	hypothetical protein POPTR_0003s12460g	2.0079e-62	0.8995
g371	160	2598550	2599264	+	-
g372	347	2599293	2600855	-	hypothetical protein VITISV_040104	1.02145e-17	0.6175
g373	233	2606681	2608895	-	-
g374	176	2611105	2612515	-	-
g375	698	2613200	2621277	+	PREDICTED: probable LRR receptor-like serine/threonine-protein kinase At1g63430-like	0	0.706
g376	145	2624070	2625490	+	Os03g0105600	1.25979e-91	0.9885
g377	301	2626370	2628113	+	uncharacterized protein LOC100273658	0	0.9995
g378	127	2628519	2629425	-	-
g379	61	2634572	2636224	+	-
g380	1004	2637132	2642123	+	PREDICTED: uncharacterized protein LOC102701166	0	0.8725
g381	170	2642901	2645717	-	PREDICTED: uncharacterized protein LOC100265498	3.97168e-27	0.739
g382	308	2647462	2652717	-	AT hook motif DNA-binding family protein isoform 1	2.38355e-44	0.8775
g383	80	2657854	2663497	-	-
g384	103	2665150	2666387	-	-
g385	185	2666612	2667970	+	-
g386	608	2678072	2688573	+	PREDICTED: probable serine/threonine-protein kinase At5g41260-like	0	0.869
g387	360	2688772	2690755	+	hypothetical protein VITISV_034815	5.64377e-08	0.5175
g388	746	2691695	2695767	-	PREDICTED: uncharacterized protein LOC100246220	2.30553e-118	0.538
g389	156	2705012	2707399	+	gag/pol protein	1.28935e-54	0.7345
g390	171	2707456	2709257	-	-
g391	508	2713723	2717877	-	PREDICTED: GMP synthase	0	0.887
g392	98	2718972	2720180	+	-
g393	674	2721252	2725697	-	hypothetical protein POPTR_0015s12970g	0	0.753
g394	308	2726732	2730786	+	PREDICTED: uncharacterized protein LOC100256572	4.37898e-19	0.825
g395	361	2732602	2735973	+	PREDICTED: F-box/kelch-repeat protein SKIP4-like isoform 1	2.08874e-149	0.719
g396	182	2737093	2739827	-	hypothetical protein OsI_33436	5.89092e-35	0.8615
g397	267	2743956	2745867	-	hypothetical protein ZEAMMB73_258545	9.00554e-172	0.92
g398	661	2757912	2765791	+	PREDICTED: putative dihydroxy-acid dehydratase, mitochondrial-like	0	0.8825
g399	786	2769972	2776348	+	PREDICTED: uncharacterized protein LOC102596510	0	0.8485
g400	1037	2781892	2804874	+	PREDICTED: U-box domain-containing protein 33-like, partial	0	0.6205
g401	379	2806292	2809707	-	hypothetical protein VITISV_014719	1.72715e-14	0.445
g402	421	2810272	2814371	+	PREDICTED: uncharacterized protein LOC100262848	8.4673e-39	0.476
g403	187	2817894	2823090	+	hypothetical protein ZEAMMB73_184308	3.24897e-38	0.627
g404	871	2825854	2840742	+	hypothetical protein ZEAMMB73_283504	5.4954e-71	0.74
g405	86	2842094	2843192	+	-
g406	309	2844364	2846514	+	aquaporin	0	0.8835
g407	146	2850314	2851379	-	-
g408	611	2853224	2856984	+	PREDICTED: glycerol-3-phosphate 2-O-acyltransferase 4-like	0	0.8025
g409	429	2857152	2862369	-	Protein neuralized	4.21411e-144	0.6825
g410	99	2862494	2863469	-	GJ16472	3.36881e-05	0.48
g411	439	2865219	2868259	-	RING/U-box superfamily protein	3.40036e-85	0.6715
g412	306	2871814	2873569	+	-
g413	177	2892265	2894569	-	-
g414	151	2903974	2905358	+	-
g415	95	2906267	2906999	-	-
g416	420	2912814	2916097	+	PREDICTED: probable 2-oxoglutarate/Fe(II)-dependent dioxygenase	6.14503e-159	0.673
g417	328	2916105	2917589	-	-
g418	1170	2917784	2922231	+	PREDICTED: uncharacterized protein LOC102607673	1.58991e-164	0.554
g419	1662	2922999	2940399	-	contains similarity to retrovirus-related polyproteins	1.35504e-26	0.5435
g420	108	2943456	2945779	-	-
g421	117	2945984	2947268	+	-
g422	276	2955144	2956419	+	hypothetical protein VITISV_043217	1.04296e-39	0.542
g423	123	2965485	2966119	-	-
g424	144	2966384	2967431	+	PREDICTED: probable ADP-ribosylation factor GTPase-activating protein AGD6	1.9045e-21	0.728
g425	258	2968420	2969939	-	Histone H2B.2	1.79869e-40	0.8675
g426	432	2976776	2979266	+	-
g427	120	2981336	2982401	-	-
g428	498	2986096	2992787	+	Serine carboxypeptidase-like 51	5.05164e-151	0.6965
g429	528	2995016	3000774	+	unnamed protein product	0	0.7995
g430	227	3002726	3005180	+	-
g431	90	3005761	3007681	-	hypothetical protein OsJ_28286	2.19828e-41	0.854
g432	268	3009766	3013642	+	Replication protein A 70 kDa DNA-binding subunit	5.49985e-11	0.616
g433	616	3024487	3028091	-	PREDICTED: LOW QUALITY PROTEIN: uncharacterized protein LOC103449539	4.95925e-08	0.573
g434	120	3029956	3030931	-	unnamed protein product	1.29347e-53	0.82
g435	307	3031376	3033891	+	PREDICTED: serine carboxypeptidase-like 51-like, partial	1.2988e-60	0.6205
g436	271	3034146	3036207	+	OSJNBb0056F09.5	1.3035e-16	0.4795
g437	1386	3036647	3047231	-	hypothetical protein OsI_06902	1.75349e-11	0.5005
g438	363	3047296	3050361	-	-
g439	518	3053486	3060359	+	unnamed protein product	2.69649e-177	0.773
g440	121	3062514	3065381	-	nucleobase:cation symporter, putative	1.80136e-67	0.875
g441	134	3067136	3067686	+	-
g442	417	3069110	3074001	-	Os09g0570900	0	0.7725
g443	288	3075969	3077561	-	-
g444	740	3077756	3081093	+	-
g445	1007	3081207	3085461	-	PREDICTED: uncharacterized protein LOC102614166	1.81509e-107	0.565
g446	523	3085576	3092736	+	-
g447	262	3093812	3095711	-	-
g448	465	3096079	3102121	-	PREDICTED: probable xyloglucan endotransglucosylase/hydrolase protein 32-like	6.45142e-139	0.845
g449	364	3105257	3109411	-	-
g450	1422	3109536	3120347	+	putative polyprotein	0	0.5945
g451	81	3127916	3128736	+	Os08g0560700	1.08345e-28	0.9115
g452	342	3130473	3135411	-	-
g453	347	3138266	3141859	+	PREDICTED: auxin-induced protein 5NG4-like	7.46835e-172	0.7655
g454	257	3145192	3148331	-	PREDICTED: uncharacterized protein LOC102700546	1.48016e-10	0.642
g455	418	3150722	3153111	-	hypothetical protein OsI_30284	2.45253e-103	0.5825
g456	102	3155976	3156543	+	-
g457	1243	3157186	3162741	+	PREDICTED: uncharacterized protein LOC100267175	0	0.6645
g458	168	3171831	3173881	+	hypothetical protein CISIN_1g0009662mg, partial	3.03241e-38	0.7535
g459	422	3175931	3179319	+	SOD4 protein, partial	1.36746e-80	0.703
g460	103	3181241	3185533	+	-
g461	129	3185811	3187166	-	predicted protein	7.59132e-05	0.63
g462	204	3188250	3190856	-	Ras-related small GTP-binding family protein	1.82395e-80	0.8965
g463	98	3193070	3194126	-	-
g464	291	3209858	3211166	-	PREDICTED: zinc finger protein ZAT5	3.14411e-54	0.555
g465	721	3216683	3223656	-	PREDICTED: monocopper oxidase-like protein SKU5-like	0	0.7975
g466	172	3224049	3226086	-	unknown	1.71584e-76	0.875
g467	429	3228201	3234720	+	hypothetical protein POPTR_0004s22660g	5.57499e-38	0.9135
g468	79	3235533	3237606	-	hypothetical protein JCGZ_15914	2.7248e-20	0.739
g469	428	3244671	3248285	+	hypothetical protein OsI_09497	0	0.773
g470	347	3251231	3257291	+	PREDICTED: phosphatidylinositol-4-phosphate 5-kinase 9-like	0	0.929
g471	450	3258745	3262496	-	PREDICTED: NAC domain-containing protein 78-like	1.44372e-47	0.4785
g472	258	3264822	3267286	-	PREDICTED: uncharacterized protein LOC100837899 isoform 1	7.79946e-88	0.808
g473	243	3271684	3272656	-	-
g474	352	3276345	3278976	-	hypothetical protein PHAVU_005G130100g	3.72256e-100	0.7455
g475	267	3282511	3287295	+	-
g476	383	3292999	3303256	-	transcribed sequence 1087	5.02222e-86	0.7875
g477	116	3303841	3304815	+	-
g478	713	3306107	3316056	-	hypothetical protein ARALYDRAFT_474706	9.58749e-38	0.719
g479	414	3317261	3325227	+	PREDICTED: uncharacterized protein LOC100241772	1.03277e-35	0.4815
g480	61	3326261	3329794	+	-
g481	1053	3331268	3344966	-	PREDICTED: uncharacterized protein LOC102707973	0	0.6825
g482	108	3345791	3346470	+	-
g483	413	3346978	3349636	-	-
g484	313	3356998	3362040	+	-
g485	1515	3366805	3376953	-	PREDICTED: putative transporter arsB-like isoform X1	0	0.7975
g486	67	3378883	3380353	-	-
g487	131	3380898	3382475	+	-
g488	468	3384128	3385830	+	hypothetical protein VITISV_010121	3.73974e-82	0.491
g489	117	3391669	3392773	-	-
g490	423	3393878	3398795	+	Os11g0580800	6.7783e-29	0.734
g491	1099	3400244	3406343	-	PREDICTED: methyltransferase-like protein 1-like	0	0.618
g492	175	3406548	3407332	+	-
g493	732	3408557	3415373	-	TPA: hypothetical protein ZEAMMB73_781558	3.43548e-67	0.8325
g494	879	3418538	3422083	+	PREDICTED: uncharacterized protein LOC101759474	7.43784e-11	0.4165
g495	958	3422849	3426293	-	PREDICTED: uncharacterized protein LOC102607673	0	0.5295
g496	735	3434518	3438295	+	-
g497	955	3439098	3444893	-	PREDICTED: uncharacterized protein LOC102607673	2.773e-143	0.597
g498	101	3451778	3453943	-	hypothetical protein VITISV_004622	1.69949e-46	0.8475
g499	257	3456324	3460793	-	hypothetical protein OsI_18646	2.03514e-105	0.936
g500	566	3464403	3473353	-	Ubiquitin-conjugating enzyme E2 5	2.46863e-71	0.916
g501	733	3473856	3477493	-	PPR repeat domain containing protein	0	0.6375
g502	122	3477738	3482727	+	PREDICTED: uncharacterized protein LOC102668383	1.30703e-15	0.5395
g503	43	3484408	3485211	+	-
g504	196	3491678	3497313	+	unnamed protein product	1.86144e-56	0.634
g505	246	3498118	3500666	+	-
g506	320	3501178	3504271	+	Os04g0166600	2.23528e-82	0.7595
g507	115	3504378	3504887	+	-
g508	225	3504979	3507393	-	-
g509	45	3507939	3508843	-	-
g510	156	3509439	3515963	-	hypothetical protein POPTR_0003s13030g	9.53601e-55	0.9035
g511	199	3522428	3523720	+	C2H2 and C2HC zinc fingers superfamily protein, putative	1.62911e-28	0.516
g512	310	3530866	3533234	-	PREDICTED: putative DNA-binding protein ESCAROLA-like isoform X1	8.41134e-56	0.763
g513	212	3537109	3540224	-	-
g514	204	3540324	3548104	-	hypothetical protein AMTR_s00032p00222950	7.13348e-67	0.9275
g515	941	3549259	3553090	+	PREDICTED: uncharacterized protein LOC101759474	1.20423e-24	0.5155
g516	146	3553545	3554144	-	putative retroelement pol polyprotein	5.50567e-16	0.627
g517	232	3559729	3561756	+	-
g518	174	3561849	3562919	+	cyclophilin, putative	1.19717e-99	0.914
g519	513	3563617	3570294	-	Alpha/beta-Hydrolases superfamily protein	0	0.7505
g520	203	3570859	3572054	+	-
g521	200	3572823	3578414	-	unnamed protein product	1.01234e-40	0.8325
g522	635	3586876	3589024	-	orf764 gene product (mitochondrion)	0	0.607
g523	102	3594490	3595074	-	-
g524	463	3606109	3607864	+	PREDICTED: malonyl-coenzyme A:anthocyanin 3-O-glucoside-6''-O-malonyltransferase-like	6.56868e-148	0.635
g525	394	3609666	3611804	-	PREDICTED: RING-H2 finger protein ATL16-like	1.07296e-65	0.6205
g526	75	3612148	3612784	-	-
g527	60	3618327	3619264	-	-
g528	174	3619509	3620320	+	PREDICTED: ethylene-responsive transcription factor ERF098-like	1.76751e-32	0.7485
g529	188	3631219	3632153	+	ethylene response factor 10	1.29973e-56	0.7275
g530	59	3637719	3639331	+	-
g531	121	3642056	3642724	-	-
g532	153	3647109	3648047	+	-
g533	121	3651348	3652024	-	-
g534	281	3652900	3658374	-	-
g535	57	3664149	3664793	+	-
g536	103	3671749	3673123	+	hypothetical protein JCGZ_23538	6.22135e-27	0.888
g537	489	3681509	3689214	+	hypothetical protein JCGZ_23538	2.42275e-175	0.9635
g538	175	3701091	3702583	-	conserved hypothetical protein	4.90589e-13	0.5505
g539	534	3703968	3705842	+	hypothetical protein SORBIDRAFT_01g020570	0	0.887
g540	249	3705947	3707723	-	-
g541	302	3708553	3711443	-	PREDICTED: uncharacterized protein LOC100255350	2.59458e-100	0.6715
g542	455	3717842	3719973	-	unnamed protein product	1.29224e-65	0.4555
g543	249	3720318	3722880	+	-
g544	478	3738834	3741873	-	PREDICTED: probable LRR receptor-like serine/threonine-protein kinase At5g48740-like	7.22454e-107	0.679
g545	185	3747488	3750324	+	hypothetical protein EUGRSUZ_G02856	9.85196e-56	0.7425
g546	466	3755948	3767027	+	unnamed protein product	4.08959e-53	0.565
g547	187	3769539	3771613	-	-
g548	476	3771748	3777666	+	hypothetical protein AMTR_s00009p00080200	9.39042e-140	0.96
g549	253	3779288	3780654	+	PREDICTED: ruBisCO large subunit-binding protein subunit alpha, chloroplastic-like	1.85936e-134	0.933
g550	173	3783538	3784723	+	-
g551	165	3789578	3790633	-	-
g552	683	3790788	3796293	+	PREDICTED: uncharacterized protein DDB_G0273453/DDB_G0273565-like isoform X2	0	0.72
g553	1456	3796751	3813123	-	hypothetical protein SORBIDRAFT_04g037410	0	0.6555
g554	282	3818128	3822053	-	-
g555	175	3828578	3829805	+	-
g556	410	3831908	3834663	+	-
g557	177	3839994	3841143	-	hypothetical protein VITISV_030138	1.09783e-08	0.591
g558	137	3845338	3846238	+	-
g559	169	3848538	3850419	+	-
g560	114	3853258	3853973	+	-
g561	147	3853979	3854903	-	hypothetical protein JCGZ_05463	2.65783e-46	0.7815
g562	111	3855708	3856511	+	-
g563	810	3857256	3864233	-	Transitional endoplasmic reticulum ATPase, putative	0	0.964
g564	722	3865888	3876244	+	PREDICTED: dolichol kinase	2.0921e-107	0.6205
g565	109	3881134	3883060	+	-
g566	122	3885514	3886142	+	PREDICTED: uncharacterized protein LOC103501357	2.30333e-26	0.743
g567	95	3890850	3891659	-	PREDICTED: serine/threonine-protein phosphatase 7 long form homolog	1.44406e-12	0.6965
g568	93	3894242	3894829	-	-
g569	634	3903464	3907638	+	PREDICTED: U-box domain-containing protein 14	0	0.8055
g570	643	3908544	3914769	-	ABC transporter F family member 1	0	0.9265
g571	181	3918034	3918875	+	-
g572	100	3919099	3919599	-	-
g573	159	3931855	3934299	-	-
g574	190	3934794	3936294	+	PREDICTED: uncharacterized protein LOC101219428	2.57726e-20	0.5755
g575	320	3939090	3941119	-	-
g576	200	3941671	3943549	-	hypothetical protein OsI_32294	8.63162e-14	0.767
g577	104	3945077	3945689	-	-
g578	192	3950024	3951187	+	hypothetical protein MIMGU_mgv1a008930mg	2.73393e-24	0.5895
g579	645	3951894	3960601	+	hypothetical protein	4.63657e-08	0.425
g580	293	3960748	3963239	-	PREDICTED: uncharacterized protein LOC103337106	2.0616e-11	0.5305
g581	84	3969885	3972969	-	-
g582	192	3973374	3974621	+	PREDICTED: uncharacterized protein LOC103447921	1.10274e-27	0.604
g583	417	3975474	3980777	+	-
g584	336	3999961	4001649	-	hypothetical protein L484_020605	2.01386e-38	0.514
g585	382	4010929	4013119	-	PREDICTED: uncharacterized protein LOC103447921	2.97923e-32	0.548
g586	203	4013294	4017638	+	-
g587	217	4018334	4022827	+	PREDICTED: zinc finger protein 593 homolog	4.71825e-19	0.809
g588	148	4027234	4027813	+	-
g589	498	4027990	4031829	-	PREDICTED: uncharacterized protein LOC101313761	3.30835e-10	0.4865
g590	1364	4032000	4038149	-	hypothetical protein PRUPE_ppa000269mg	0	0.9145
g591	173	4046756	4048741	+	-
g592	155	4052536	4053277	+	-
g593	52	4055656	4057841	-	-
g594	220	4058266	4061704	+	-
g595	303	4065236	4067205	+	PREDICTED: transcription factor RAX2	9.61879e-77	0.802
g596	140	4072166	4077993	+	-
g597	247	4080759	4082331	-	-
g598	132	4083940	4084951	-	-
g599	265	4085046	4086510	+	retrotransposon protein, putative, Ty1-copia subclass	3.52623e-12	0.5015
g600	273	4091476	4093378	+	putative polyprotein	9.73504e-19	0.521
g601	228	4094908	4096041	-	-
g602	1378	4096326	4111634	+	cytochrome P450, putative	0	0.846
g603	636	4111876	4117117	+	unnamed protein product	0	0.934
g604	669	4123986	4126991	+	PREDICTED: putative kinase-like protein TMKL1-like	0	0.823
g605	110	4135034	4136551	-	-
g606	139	4137676	4138429	+	acetolactate synthase	2.45165e-38	0.7735
g607	270	4141526	4142958	+	hypothetical protein VITISV_016045	4.95696e-12	0.4565
g608	324	4145056	4147258	+	PREDICTED: uncharacterized protein LOC103328449	3.54877e-32	0.566
g609	415	4147809	4150251	-	-
g610	2707	4154396	4178133	+	acetyl-CoA C-acyltransferase-like protein	0	0.861
g611	394	4179996	4183640	+	PREDICTED: auxin-responsive protein IAA10-like isoform X2	1.03735e-65	0.687
g612	248	4186596	4188070	+	-
g613	55	4192243	4193691	-	hypothetical protein VITISV_003033	1.53131e-09	0.97
g614	614	4194026	4198906	+	-
g615	583	4203107	4211761	-	PREDICTED: probable voltage-gated potassium channel subunit beta-like	0	0.9565
g616	347	4212737	4216931	-	-
g617	69	4217886	4219592	+	PREDICTED: actin-related protein 2/3 complex subunit 1B-like	2.965e-32	0.943
g618	300	4220276	4229553	+	PREDICTED: actin-related protein 2/3 complex subunit 1	5.12038e-123	0.69
g619	561	4236019	4239457	-	PREDICTED: putative 4-coumarate--CoA ligase-like 8-like	6.27321e-122	0.624
g620	171	4240032	4241276	+	-
g621	1105	4241330	4246277	-	PREDICTED: putative 4-coumarate--CoA ligase-like 8-like	4.42242e-44	0.54
g622	132	4246912	4248317	+	-
g623	371	4287038	4295927	-	Os05g0442400	6.30364e-36	0.588
g624	231	4296942	4298246	+	-
g625	263	4318238	4319977	-	-
g626	192	4324605	4326797	-	-
g627	1069	4328852	4337708	+	PREDICTED: uncharacterized protein LOC103324317 isoform X1	1.25797e-21	0.4895
g628	863	4338892	4349352	+	carbamoyl-phosphate synthase small chain	0	0.7675
g629	1329	4353111	4363267	-	Serine/threonine-protein kinase	0	0.5935
g630	186	4364932	4366117	-	PREDICTED: basic blue protein-like	1.07322e-28	0.5735
g631	450	4367853	4371957	-	PREDICTED: myosin-6-like	8.74236e-35	0.955
g632	1774	4372501	4392497	-	Os02g0816900	0	0.7915
g633	500	4398634	4405153	-	PREDICTED: NADH dehydrogenase	7.73595e-100	0.775
g634	397	4405278	4407922	+	-
g635	268	4409391	4412333	-	hypothetical protein JCGZ_17613	2.32245e-61	0.853
g636	167	4416508	4417189	+	-
g637	62	4420368	4421733	-	-
g638	200	4423149	4424543	-	-
g639	158	4426630	4430943	-	-
g640	540	4438227	4443313	-	-
g641	105	4443815	4444813	-	-
g642	450	4445648	4450639	+	-
g643	137	4451776	4452733	-	hypothetical protein POPTR_0010s24710g	1.65007e-27	0.7195
g644	58	4453839	4454673	-	-
g645	159	4455037	4456353	-	-
g646	184	4459469	4460493	-	PREDICTED: transcription factor DIVARICATA-like	2.55725e-25	0.532
g647	137	4462517	4463463	-
g648	263	4464028	4465708	+	-
g649	211	4467298	4469499	+	PREDICTED: uncharacterized protein LOC101291061	1.12319e-21	0.505
g650	200	4471049	4471803	-	-
g651	182	4471978	4472834	+	-
g652	255	4480776	4484593	-	-
g653	594	4487278	4492127	+	monooxygenase, putative	0	0.859
g654	1369	4493880	4504863	-	hypothetical protein CISIN_1g000769mg	2.18063e-174	0.7395
g655	361	4505715	4510353	-
g656	158	4512648	4513643	+	-
g657	187	4519828	4520612	+	hypothetical protein AMTR_s00002p00196350	4.8425e-89	0.776
g658	203	4528018	4528708	+	-
g659	148	4531588	4534048	+	metal ion binding protein, putative	7.90239e-12	0.899
g660	1060	4534518	4551997	+	hypothetical protein POPTR_0003s13040g	0	0.912
g661	102	4553876	4554583	-	-
g662	436	4558870	4561792	+	Uncharacterized protein isoform 1	1.09589e-22	0.501
g663	186	4563060	4563894	+	hypothetical protein VITISV_006017	9.32157e-52	0.6595
g664	226	4565709	4566745	-	Os08g0565200	3.09537e-54	0.7965
g665	376	4566821	4569155	-	-
g666	537	4569270	4571778	+	PREDICTED: uncharacterized protein LOC101759474	0.000489387	0.52
g667	687	4572535	4575095	-	hypothetical protein VITISV_011662	3.27533e-158	0.588
g668	1332	4575175	4582865	-	hypothetical protein VITISV_031393	6.26372e-62	0.787
g669	859	4582960	4586658	+	PREDICTED: uncharacterized protein LOC102607673	3.92331e-90	0.5365
g670	585	4587610	4590165	-	-
g671	253	4590310	4591462	+	-
g672	557	4592950	4595490	+	PREDICTED: ankyrin repeat domain-containing protein 13B-like	0	0.8025
g673	131	4595870	4598898	+	PREDICTED: ankyrin repeat domain-containing protein 13C-like	2.57078e-23	0.745
g674	351	4600280	4606322	+	PREDICTED: GDT1-like protein 2, chloroplastic	1.80569e-143	0.798
g675	548	4610430	4617518	+	Phytochrome interacting factor 3-like 5, putative isoform 3	2.9473e-40	0.5675
g676	154	4620090	4623088	+	hypothetical protein AMTR_s00039p00118150	1.85766e-07	0.7215
g677	305	4626120	4630381	+	unknown protein	3.56875e-28	0.6885
g678	1037	4632697	4641745	-	Uncharacterized protein isoform 2	1.51913e-178	0.5745
g679	168	4642160	4647092	+	hypothetical protein AMTR_s00039p00123020, partial	4.27477e-26	0.9505
g680	169	4648798	4650195	-	-
g681	421	4650810	4653365	+	-
g682	139	4654169	4655345	-	-
g683	120	4655815	4657185	-	-
g684	196	4663660	4665513	+	-
g685	95	4666056	4668155	-	-
g686	1102	4670054	4681275	-	PREDICTED: CLIP-associated protein isoform X1	0	0.7215
g687	1416	4682971	4704835	-	Os04g0507500	0	0.8385
g688	364	4709310	4713278	+	zinc finger protein, putative	0	0.8725
g689	248	4714678	4717865	-	hypothetical protein ZEAMMB73_444815	1.55801e-54	0.7545
g690	197	4718532	4724905	-	-
g691	148	4734162	4735574	+	Sec20 family protein	1.70951e-15	0.6385
g692	520	4737806	4740127	-	PREDICTED: laccase-14-like	0	0.7715
g693	309	4744188	4745497	-	PREDICTED: laccase-14-like	4.46583e-119	0.7385
g694	161	4749372	4750887	+	-
g695	153	4751672	4752749	+	hypothetical protein CARUB_v10024776mg	1.56282e-34	0.808
g696	214	4769942	4772144	+	-
g697	127	4773719	4774347	-	-
g698	589	4778645	4784207	-	hypothetical protein POPTR_0019s04080g	9.05579e-149	0.5985
g699	83	4790970	4791507	-	-
g700	479	4793242	4802405	+	hypothetical protein AMTR_s00211p00019770	0	0.751
g701	154	4804530	4806097	-	PREDICTED: 60S ribosomal protein L21-2-like	5.71079e-52	0.8935
g702	94	4806942	4808137	-	hypothetical protein	6.8094e-50	0.998
g703	159	4809122	4812256	+	-
g704	187	4814179	4814867	-	hypothetical protein PHAVU_007G233100g	1.01482e-21	0.698
g705	679	4819862	4828728	+	PREDICTED: fructokinase-1-like	3.03207e-77	0.6695
g706	437	4833202	4835209	+	PREDICTED: exosome complex component CSL4-like	6.05497e-22	0.69
g707	108	4835333	4835797	-	-
g708	294	4836075	4837137	-	hypothetical protein VITISV_008472	8.06709e-96	0.625
g709	81	4839262	4846357	+	PREDICTED: exosome complex component CSL4-like	2.04766e-28	0.8785
g710	110	4848672	4851486	+	Os02g0620400	1.98496e-45	0.781
g711	851	4853616	4861717	-	hypothetical protein AMTR_s00025p00063780	0	0.6955
g712	170	4862012	4863143	+	-
g713	132	4863198	4867537	-	-
g714	361	4892612	4896516	+	unnamed protein product	7.75746e-40	0.618
g715	600	4897394	4906997	-	hypothetical protein CISIN_1g009668mg	0	0.726
g716	264	4909812	4913617	-	hypothetical protein AMTR_s00003p00234980	1.99119e-117	0.952
g717	471	4915052	4916964	+	Os02g0815600	0	0.734
g718	477	4919752	4924589	-	hypothetical protein CISIN_1g016978mg	2.17142e-116	0.968
g719	117	4924694	4926329	-	-
g720	98	4927172	4929649	-	-
g721	1147	4933075	4944179	-	hypothetical protein VITISV_017116	9.13417e-25	0.4615
g722	84	4956984	4957508	+	-
g723	166	4961964	4962847	+	-
g724	328	4963747	4968569	-	hypothetical protein CISIN_1g016978mg	4.03571e-30	0.599
g725	191	4978909	4983669	-	-
g726	396	4987905	4993129	-	integrase	1.52192e-61	0.5875
g727	440	4994470	5000299	-	-
g728	284	5003344	5004751	+	-
g729	484	5005090	5012959	-	PREDICTED: uncharacterized protein LOC100251819	4.3958e-48	0.746
g730	442	5016434	5018393	+	-
g731	213	5019550	5020509	-	-
g732	255	5022494	5024660	+	-
g733	282	5027747	5030399	-	RNA-binding protein RNP1 precursor	3.45749e-105	0.9165
g734	87	5033824	5035875	+	hypothetical protein AMTR_s00039p00228400	3.25217e-18	0.8725
g735	435	5038504	5049610	+	Nuclear transport factor 2 family protein with RNA binding domain isoform 1	5.38275e-119	0.6495
g736	230	5050044	5057777	+	Os06g0316600	8.03483e-38	0.42
g737	239	5069414	5078096	+	PREDICTED: uncharacterized protein LOC102707106	4.64586e-35	0.435
g738	297	5080471	5082469	-	-
g739	521	5096316	5099253	+	hypothetical protein VITISV_038665	7.72465e-134	0.5925
g740	293	5102451	5107691	-	hypothetical protein OsI_09940	3.23351e-52	0.9925
g741	343	5110197	5115171	-	PREDICTED: cytochrome c1-1, heme protein, mitochondrial-like	2.08656e-179	0.918
g742	241	5115416	5116601	-	molybdopterin synthase large subunit, putative	5.47081e-18	0.762
g743	359	5116836	5120297	+	-
g744	235	5120435	5121891	-	hypothetical protein L484_003724	3.48387e-60	0.83
g745	822	5125352	5132891	-	PREDICTED: uncharacterized protein LOC100834013	2.08329e-40	0.5155
g746	401	5133475	5136471	-	PREDICTED: exocyst complex component EXO84B-like	3.23663e-88	0.625
g747	201	5139971	5141421	-	-
g748	77	5142903	5143511	-	-
g749	523	5143756	5151080	+	-
g750	265	5151082	5154131	-	-
g751	101	5156016	5156773	+	hypothetical protein JCGZ_17650	4.05262e-20	0.928
g752	202	5158496	5161157	+	hypothetical protein ZEAMMB73_901789	5.8997e-105	0.908
g753	381	5162226	5167624	+	hypothetical protein CISIN_1g0086451mg, partial	3.53751e-82	0.823
g754	320	5170699	5172881	-
g755	344	5174078	5178131	-	hypothetical protein VITISV_017117	3.38964e-47	0.6305
g756	447	5179096	5183950	+	PREDICTED: phospholipid--sterol O-acyltransferase-like isoform X2	2.80709e-86	0.7505
g757	107	5184256	5189417	+
g758	187	5189612	5195641	-	hypothetical protein CISIN_1g0263261mg	1.04526e-72	0.811
g759	88	5199020	5200161	-	-
g760	94	5203525	5204741	-	Cyclin dependent kinase inhibitor, putative	5.86523e-26	0.744
g761	145	5206111	5207651	-	cyclin-dependent kinase inhibitor	1.86353e-16	0.6965
g762	276	5212666	5214723	+	-
g763	77	5217516	5221512	+	hypothetical protein EUGRSUZ_K021732, partial	1.89053e-12	0.9175
g764	219	5221926	5222943	+	PREDICTED: PPPDE peptidase domain-containing protein 2-like isoform 2	9.68674e-94	0.7415
g765	1107	5223546	5241287	+	LUG transcription factor	0	0.7275
g766	100	5248988	5250668	-	-
g767	394	5252824	5255078	-	-
g768	421	5261073	5267018	+	PREDICTED: peroxisomal membrane protein PMP22-like	1.60933e-49	0.6575
g769	114	5268086	5269208	-	hypothetical protein POPTR_0010s07950g	2.6931e-29	0.5715
g770	763	5271683	5275451	+	-
g771	1259	5275574	5281968	-	PH01B001G05.12	1.01405e-164	0.5505
g772	194	5282063	5283177	+	-
g773	940	5283183	5287818	-	-
g774	491	5287963	5289817	+	hypothetical protein VITISV_015525	8.59849e-80	0.576
g775	876	5290597	5295098	-	-
g776	444	5296173	5298758	+	hypothetical protein PRUPE_ppa021345mg	3.57866e-10	0.528
g777	92	5300353	5301248	+	-
g778	745	5302982	5308028	-	POLX_TOBACRecName: Full=Retrovirus-related Pol polyprotein from transposon TNT 1-94; Includes: RecName: Full=Protease; Includes: RecName: Full=Reverse transcriptase; Includes: RecName: Full=Endonuclease	1.20297e-08	0.6015
g779	169	5309583	5310544	+	-
g780	134	5315453	5316124	+	hypothetical protein MIMGU_mgv1a026042mg, partial	7.62e-40	0.7275
g781	342	5317163	5319165	+	hypothetical protein VITISV_042757	2.02668e-06	0.441
g782	482	5334073	5338112	+	-
g783	955	5338422	5343458	-	hypothetical protein SORBIDRAFT_10g005066	7.07111e-17	0.4575
g784	160	5347093	5349446	+	-
g785	237	5352793	5355148	-	-
g786	522	5361746	5364618	-	F-box domain containing protein,putative,expressed	1.30178e-48	0.4845
g787	181	5364733	5369150	+	-
g788	48	5374062	5375008	-	PREDICTED: uncharacterized protein LOC102620145	7.25133e-14	0.829
g789	476	5376100	5379618	-	PREDICTED: glutathione reductase, cytosolic-like	1.26514e-32	0.774
g790	74	5380513	5381029	+	-
g791	110	5383036	5383628	-	PREDICTED: F-box protein SKIP23-like isoform X1	6.48787e-18	0.5575
g792	272	5387993	5390984	+	-
g793	206	5391959	5394158	-	-
g794	515	5394665	5399368	-	hypothetical protein TRIUR3_13460	1.15478e-07	0.53
g795	114	5401823	5403208	+	-
g796	266	5403912	5413338	-	-
g797	133	5419123	5420011	+	-
g798	82	5421183	5428367	+	-
g799	299	5428837	5430228	-	F-box domain containing protein,putative,expressed	2.60367e-32	0.5015
g800	89	5439540	5440700	+	-
g801	245	5442390	5449054	+	PREDICTED: uncharacterized protein LOC102616129	8.92603e-06	0.585
g802	345	5451714	5453885	-	hypothetical protein JCGZ_08149	1.38724e-10	0.538
g803	188	5455410	5457259	+	-
g804	329	5458421	5461525	-	methyltransferase	1.6772e-83	0.632
g805	182	5462486	5464052	-	PREDICTED: probable methyltransferase PMT3	3.05171e-78	0.9205
